# Supplementary material for: Plant hairy roots enable high throughput identification of antimicrobials against Candidatus Liberibacter spp
Source: Nat Commun. 2020 Nov 16;11:5802. doi: 10.1038/s41467-020-19631-x (PMC7669877; doi:10.1038/s41467-020-19631-x)
Supplement: Supplementary file 5 — Supplementary Data1 [file 41467_2020_19631_MOESM5_ESM.xlsx]

## Sheet: Pre-screening
Supplementary Data 1. High throughput pre-screening of small-molecules using CLso-potato hairy roots.
Batch 1		Replicate						Pairwise Standardization
Compound Name	Indexed Bioactivity	Sample ID	Cq	Cq'	DCq	DDCq	Rel. Titer	L1	L2	L3	L4	L5	Avg	AVERAGE	Percent (%) scale	SE	SE %	T test
Untreated-L1		A	23.73	20.12	3.61	0.97	0.510506	1	1.07923	1.27184	0.902025	0.510506	0.95272
Untreated-L2		B	23.89	20.17	3.72	1.08	0.473029	0.926588	1	1.17847	0.835805	0.473029	0.882779
Untreated-L3		C	24.4499	20.493	3.95692	1.31692	0.401392	0.786263	0.848558	1	0.709229	0.401392	0.749088
Untreated-L4		D	24.2462	20.785	3.46124	0.821239	0.565956	1.10862	1.19645	1.40998	1	0.565956	1.0562
Untreated-L5		E	22.83	20.19	2.64	0	1	1.95884	2.11404	2.49133	1.76692	1	1.86623	1.1014	100	0.197614	17.942
0.1%DMSO-1		A	23.4917	20.4774	3.0143	0.374302	0.771479	1	1.06631	1.5161	1.38904	0.758844	1.14606
0.1%DMSO-2		B	24.2172	21.1102	3.10693	0.466933	0.723501	0.937811	1	1.42181	1.30265	0.711652	1.07479
0.1%DMSO-3		C	24.276	20.6613	3.61466	0.974663	0.508859	0.659589	0.703328	1	0.916193	0.500525	0.755927
0.1%DMSO-4		D	24.1262	20.6378	3.48839	0.848387	0.555405	0.719923	0.767663	1.09147	1	0.546309	0.825074
0.1%DMSO-5		E	22.628	20.0119	2.61618	-0.0238227	1.01665	1.31779	1.40518	1.9979	1.83046	1	1.51027	1.06242	96.4609	0.133789	12.1471	0.202201
GRISEOFULVIN	antifungal, inhibits mitosis in metaphase	A	24.8405	20.5582	4.28226	1.64226	0.320354	0.627522	0.677239	0.798106	0.56604	0.320354	0.597852
		B	23.9952	20.278	3.71718	1.07718	0.473956	0.928403	1.00196	1.18078	0.837443	0.473956	0.884508	0.74118	67.2942	0.143328	13.0132	0.168449
SALSALATE	analgesic	A	22.8571	20.1854	2.67178	0.031777	0.978215	1.91617	2.06798	2.43705	1.72843	0.978215	1.82557
		B	23.7203	20.0283	3.69198	1.05198	0.482304	0.944757	1.01961	1.20158	0.852194	0.482304	0.900088	1.36283	123.736	0.46274	42.0137	0.276564
DANTHRON	cathartic	A	24.0309	20.9912	3.03976	0.399763	0.757983	1.48477	1.6024	1.88838	1.3393	0.757983	1.41457
		B	24.925	20.0724	4.85257	2.21257	0.215749	0.422618	0.456101	0.537502	0.381212	0.215749	0.402637	0.908602	82.495	0.505965	45.9382	0.334714
MEQUINOL	skin depigmentor	A	22.6475	20.4553	2.19219	-0.447806	1.36396	2.67179	2.88347	3.39808	2.41002	1.36396	2.54547
		B	23.2588	20.048	3.21081	0.57081	0.673239	1.31877	1.42325	1.67726	1.18956	0.673239	1.25642	1.90094	172.593	0.644525	58.5186	0.076588
HYDROCORTISONE	glucocorticoid, antiinflammatory	A	24.2162	20.2993	3.91692	1.27692	0.412676	0.808366	0.872411	1.02811	0.729166	0.412676	0.770146
		B	24.066	20.9276	3.13838	0.498381	0.707901	1.38666	1.49653	1.76361	1.25081	0.707901	1.3211	1.04562	94.9357	0.275478	25.0116	0.441685
DESOXYCORTICOSTERONE ACETATE	mineralocorticoid	A	24.4439	20.8135	3.63037	0.990374	0.503347	0.985977	1.06409	1.254	0.889376	0.503347	0.93936
		B	23.3241	20.2079	3.11616	0.476162	0.718887	1.40819	1.51975	1.79099	1.27022	0.718887	1.34161	1.14048	103.548	0.201123	18.2606	0.457402
TESTOSTERONE PROPIONATE	androgen, antineoplastic	A	24.0736	20.3545	3.7191	1.0791	0.473323	0.927164	1.00062	1.1792	0.836325	0.473323	0.883327
		B	23.9479	20.3291	3.61882	0.97882	0.507395	0.993905	1.07265	1.26409	0.896527	0.507395	0.946913	0.91512	83.0868	0.0317929	2.88658	0.298992
SPARTEINE SULFATE	oxytocic	A	23.4778	20.1039	3.37394	0.733935	0.601262	1.17778	1.27109	1.49794	1.06238	0.601262	1.12209
		B	24.0495	20.4296	3.61989	0.979889	0.507019	0.993169	1.07186	1.26315	0.895863	0.507019	0.946211	1.03415	93.894	0.0879393	7.9843	0.424163
DELAPRIL HYDROCHLORIDE	antihypertensive, ACE inhibitor	A	24.3201	20.1867	4.13348	1.49348	0.355156	0.695693	0.750812	0.88481	0.627533	0.355156	0.662801
		B	23.4546	20.3317	3.12285	0.482847	0.715564	1.40168	1.51273	1.78271	1.26435	0.715564	1.3354	0.999102	90.7118	0.336302	30.5339	0.398093
PHENYL AMINOSALICYLATE	antibacterial (tuberculostatic)	A	23.2487	20.0383	3.21039	0.570394	0.673433	1.31915	1.42366	1.67774	1.1899	0.673433	1.25678
		B	23.4806	19.9417	3.5389	0.898896	0.536297	1.05052	1.13375	1.33609	0.947595	0.536297	1.00085	1.12881	102.489	0.127963	11.6182	0.469212
TESTOSTERONE	androgen, antineoplastic	A	23.306	20.2888	3.01717	0.377171	0.769946	1.5082	1.62769	1.91819	1.36043	0.769946	1.43689
		B	23.7668	20.4832	3.28361	0.643611	0.640109	1.25387	1.35321	1.59472	1.13102	0.640109	1.19459	1.31574	119.46	0.121153	10.9999	0.27627
SANGUINARIUM CHLORIDE	antineoplastic, antiplaque agent	A	23.9883	20.8614	3.12693	0.48693	0.713542	1.39772	1.50845	1.77767	1.26077	0.713542	1.33163
		B	25.2854	20.9533	4.33216	1.69216	0.309463	0.606188	0.654215	0.770974	0.546797	0.309463	0.577527	0.954579	86.6694	0.377052	34.2338	0.359715
MITOMYCIN	antineoplastic	A	24.7344	20.9138	3.82055	1.18055	0.441182	0.864205	0.932675	1.09913	0.779535	0.441182	0.823345
		B	23.9055	20.4357	3.46981	0.829812	0.562602	1.10205	1.18936	1.40163	0.994075	0.562602	1.04994	0.936644	85.041	0.113299	10.2868	0.322352
SODIUM NITROPRUSSIDE DIHYDRATE	antihypertensive	A	23.9086	19.7945	4.11414	1.47414	0.359949	0.705083	0.760945	0.896752	0.636002	0.359949	0.671746
		B	24.0863	19.8883	4.19795	1.55795	0.339632	0.665286	0.717995	0.846136	0.600104	0.339632	0.633831	0.652788	59.2688	0.0189578	1.72124	0.116553
SODIUM OXYBATE	anesthetic	A	23.1577	19.6955	3.46227	0.822271	0.565551	1.10782	1.19559	1.40897	0.999284	0.565551	1.05545
		B	22.4239	19.6798	2.74413	0.104127	0.930368	1.82244	1.96683	2.31785	1.64389	0.930368	1.73628	1.39586	126.735	0.340416	30.9075	0.234808
MANNITOL	diuretic, sweetener, diagnostic aid	A	23.2386	19.5479	3.69068	1.05068	0.482741	0.945613	1.02053	1.20267	0.852966	0.482741	0.900904
		B	24.006	19.8478	4.15825	1.51825	0.34911	0.683851	0.738031	0.869748	0.616851	0.34911	0.651518	0.776211	70.4748	0.124693	11.3213	0.189565
ACETAMINOPHEN	analgesic, antipyretic	A	26.1258	21.3207	4.80515	2.16515	0.222959	0.43674	0.471342	0.555463	0.39395	0.222959	0.416091
		B	23.7535	19.9989	3.7546	1.1146	0.461819	0.904631	0.976303	1.15054	0.815999	0.461819	0.861859	0.638975	58.0147	0.222884	20.2364	0.122455
ACETYLCHOLINE CHLORIDE	cholinergic, antiarrhythmic, miotic	A	24.5402	20.5132	4.02702	1.38702	0.382354	0.748971	0.808311	0.952571	0.67559	0.382354	0.71356
		B	23.456	20.4074	3.04856	0.408564	0.753373	1.47574	1.59266	1.8769	1.33115	0.753373	1.40596	1.05976	96.2193	0.346202	31.4328	0.458286
ACETYLCYSTEINE	mucolytic	A	24.2832	20.5651	3.71816	1.07816	0.473634	0.927774	1.00128	1.17998	0.836875	0.473634	0.883908
		B	25.5011	20.4153	5.08584	2.44584	0.18354	0.359525	0.388009	0.457258	0.3243	0.18354	0.342526	0.613217	55.676	0.270691	24.5769	0.116752
ADENOSINE	antiarrhythmic, cardiac depressant	A	24.6119	20.7741	3.83781	1.19781	0.435937	0.853931	0.921586	1.08606	0.770267	0.435937	0.813557
		B	25.445	20.2593	5.18567	2.54567	0.171269	0.335488	0.362068	0.426687	0.302619	0.171269	0.319626	0.566591	51.4427	0.246965	22.4228	0.0964368
ALLOPURINOL	antihyperuricemia, antigout, antiurolithic	A	23.69	20.4564	3.23362	0.593616	0.66268	1.29808	1.40093	1.65095	1.1709	0.66268	1.23671
		B	25.4105	21.0865	4.32402	1.68402	0.311215	0.60962	0.657919	0.775338	0.549892	0.311215	0.580797	0.908753	82.5087	0.327957	29.7763	0.313968
ALVERINE CITRATE	anticholinergic	A	24.8403	20.3116	4.52869	1.88869	0.270053	0.528991	0.570902	0.672791	0.477163	0.270053	0.50398
		B	23.8175	20.2346	3.58293	0.942933	0.520174	1.01894	1.09967	1.29593	0.919107	0.520174	0.970762	0.737371	66.9484	0.233391	21.1904	0.174839
AMANTADINE HYDROCHLORIDE	antiviral, antiparkinsonian	A	25.7584	21.2274	4.53101	1.89101	0.269619	0.52814	0.569983	0.671709	0.476395	0.269619	0.503169
		B	25.5563	20.8085	4.74775	2.10775	0.232008	0.454466	0.490473	0.578008	0.40994	0.232008	0.432979	0.468074	42.498	0.0350951	3.1864	0.057027
LEVOMILNACIPRAN HYDROCHLORIDE	antidepressant, seritonin & norepinephrine	A	24.638	20.3708	4.26727	1.62727	0.323701	0.634078	0.684315	0.806445	0.571954	0.323701	0.604099
		B	25.1336	20.513	4.62056	1.98056	0.253392	0.496354	0.535679	0.631282	0.447724	0.253392	0.472886	0.538492	48.8915	0.0656062	5.95661	0.0756158
AMILORIDE HYDROCHLORIDE	Na+ channel inhibitor, diuretic	A	25.66	21.3495	4.31053	1.67053	0.314139	0.615348	0.664101	0.782623	0.555059	0.314139	0.586254
		B	24.81	20.5747	4.23532	1.59532	0.33095	0.648278	0.69964	0.824505	0.584763	0.33095	0.617627	0.601941	54.6522	0.0156867	1.42425	0.0957178
POTASSIUM p-AMINOBENZOATE	ultraviolet screen	A	24.9469	20.8105	4.13645	1.49645	0.354425	0.694261	0.749267	0.882989	0.626241	0.354425	0.661436
		B	24.3475	20.5396	3.80795	1.16795	0.445054	0.871789	0.94086	1.10878	0.786375	0.445054	0.830571	0.746004	67.7321	0.0845672	7.67813	0.167775
AMINOCAPROIC ACID HYDROCHLORIDE	hemostatic	A	25.3271	20.7175	4.60963	1.96963	0.255318	0.500128	0.539752	0.636082	0.451128	0.255318	0.476481
		B	25.196	20.2826	4.91343	2.27343	0.206838	0.405162	0.437263	0.515301	0.365466	0.206838	0.386006	0.431244	39.1541	0.0452377	4.10728	0.0495983
PRASUGREL	platelet aggregation inhibitor	A	24.3385	20.0079	4.33052	1.69052	0.309814	0.606877	0.654959	0.77185	0.547418	0.309814	0.578184
		B	24.4224	20.2434	4.17902	1.53902	0.344119	0.674075	0.72748	0.857314	0.608032	0.344119	0.642204	0.610194	55.4015	0.0320101	2.9063	0.099022
AMINOSALICYLATE SODIUM	antibacterial, tuberculostatic	A	25.4055	21.1884	4.21709	1.57709	0.335157	0.656519	0.708534	0.834987	0.592197	0.335157	0.625479
		B	24.4576	20.8906	3.56697	0.92697	0.525962	1.03028	1.1119	1.31034	0.929334	0.525962	0.981564	0.803521	72.9544	0.178042	16.1651	0.212952
AMITRIPTYLINE HYDROCHLORIDE	antidepressant	A	25.0701	20.7118	4.35837	1.71837	0.303891	0.595274	0.642437	0.757093	0.536952	0.303891	0.567129
		B	25.6701	21.1667	4.50332	1.86332	0.274843	0.538374	0.581029	0.684725	0.485627	0.274843	0.51292	0.540024	49.0306	0.0271049	2.46094	0.0753164
BITHIONOL	anthelmintic, antiseptic	A	24.8153	20.3943	4.42095	1.78095	0.290991	0.570005	0.615165	0.724954	0.514158	0.290991	0.543055
		B	23.9093	19.8276	4.08166	1.44166	0.368143	0.721133	0.778267	0.917165	0.65048	0.368143	0.687038	0.615046	55.8421	0.0719914	6.53634	0.101907
BROMOCRIPTINE MESYLATE	prolactin inhibitor, antiparkinsonian	A	23.5807	20.2095	3.37115	0.73115	0.602424	1.18005	1.27355	1.50084	1.06444	0.602424	1.12426
		B	24.4554	20.1054	4.35003	1.71003	0.305654	0.598728	0.646165	0.761486	0.540068	0.305654	0.57042	0.847339	76.9327	0.276919	25.1424	0.256874
BUSULFAN	antineoplastic, alkylating agent	A	23.6227	19.7955	3.82715	1.18715	0.439171	0.860265	0.928423	1.09412	0.77598	0.439171	0.819591
		B	24.175	20.0213	4.15364	1.51364	0.350227	0.686038	0.740392	0.87253	0.618824	0.350227	0.653602	0.736597	66.8781	0.0829946	7.53536	0.161993
CAFFEINE	CNS stimulant	A	24.3727	19.5707	4.80192	2.16192	0.223459	0.43772	0.4724	0.556709	0.394834	0.223459	0.417024
		B	23.9981	19.4937	4.50436	1.86436	0.274645	0.537986	0.580609	0.684231	0.485276	0.274645	0.51255	0.464787	42.1995	0.0477627	4.33653	0.0564917
CAMPHOR	analgesic, antiinfective, antipruritic	A	24.2626	20.1011	4.16155	1.52155	0.348313	0.682289	0.736345	0.867761	0.615441	0.348313	0.65003
		B	22.563	19.5948	2.96823	0.32823	0.796513	1.56024	1.68386	1.98438	1.40738	0.796513	1.48647	1.06825	96.9901	0.418222	37.9717	0.468416
CARBACHOL	cholinergic, miotic	A	24.6252	19.9809	4.64424	2.00424	0.249267	0.488274	0.526959	0.621006	0.440435	0.249267	0.465188
		B	24.0478	19.3868	4.66106	2.02106	0.246377	0.482613	0.520849	0.613806	0.435329	0.246377	0.459795	0.462491	41.9911	0.0026968	0.244852	0.0555921
CARBAMAZEPINE	analgesic, anticonvulsant	A	24.5678	20.6304	3.93738	1.29738	0.406864	0.796981	0.860124	1.01363	0.718896	0.406864	0.759299
		B	24.5771	20.1289	4.4482	1.8082	0.285548	0.559342	0.603658	0.711393	0.50454	0.285548	0.532896	0.646098	58.6614	0.113202	10.278	0.11673
CARBENICILLIN DISODIUM	antibacterial	A	24.9641	19.7822	5.18193	2.54193	0.171713	0.336358	0.363007	0.427794	0.303403	0.171713	0.320455
		B	24.1728	19.9754	4.19738	1.55738	0.339768	0.665551	0.718282	0.846474	0.600344	0.339768	0.634084	0.477269	43.3329	0.156814	14.2377	0.0633258
CARBINOXAMINE MALEATE	antihistaminic	A	25.7552	20.6372	5.11797	2.47797	0.179496	0.351604	0.379461	0.447184	0.317156	0.179496	0.33498
		B	24.9546	20.2337	4.72097	2.08097	0.236356	0.462984	0.499665	0.588841	0.417623	0.236356	0.441094	0.388037	35.2312	0.0530567	4.81719	0.0421443
CARISOPRODOL	muscle relaxant (skeletal)	A	24.258	20.9832	3.27487	0.634866	0.644001	1.26149	1.36144	1.60442	1.1379	0.644001	1.20185
		B	24.3097	20.5065	3.8032	1.1632	0.446522	0.874665	0.943963	1.11243	0.788969	0.446522	0.83331	1.01758	92.3895	0.18427	16.7305	0.408778
CEFADROXIL	antibacterial	A	24.6247	20.0219	4.60275	1.96275	0.256539	0.502518	0.542332	0.639122	0.453284	0.256539	0.478759
		B	24.6394	20.398	4.24143	1.60143	0.329549	0.645535	0.696679	0.821016	0.582288	0.329549	0.615013	0.546886	49.6536	0.0681271	6.18549	0.0781889
CEFAZOLIN SODIUM	antibacterial	A	24.4989	19.9131	4.58588	1.94588	0.259557	0.508431	0.548713	0.646642	0.458617	0.259557	0.484392
		B	22.9054	20.2634	2.64196	0.00196491	0.998639	1.95617	2.11116	2.48794	1.76452	0.998639	1.86369	1.17404	106.595	0.689647	62.6153	0.444251
CEFOTAXIME SODIUM	antibacterial	A	24.4078	20.7346	3.67321	1.03321	0.488622	0.957133	1.03296	1.21732	0.863357	0.488622	0.911879
		B	24.9429	20.6622	4.28073	1.64073	0.320694	0.628188	0.677959	0.798954	0.566641	0.320694	0.598487	0.755183	68.5656	0.156696	14.2269	0.178213
FIROCOXIB	analgesic, antiinflammatory, antipyretic	A	23.8187	19.3368	4.48188	1.84188	0.278958	0.546434	0.589727	0.694976	0.492897	0.278958	0.520599
		B	24.1406	20.0094	4.13121	1.49121	0.355713	0.696785	0.75199	0.886198	0.628517	0.355713	0.663841	0.59222	53.7696	0.071621	6.50271	0.0933055
CEPHAPIRIN SODIUM	antibacterial	A	25.1458	21.2249	3.9209	1.2809	0.411538	0.806138	0.870007	1.02528	0.727156	0.411538	0.768024
		B	24.1897	20.3047	3.88494	1.24494	0.421926	0.826487	0.891968	1.05116	0.745511	0.421926	0.78741	0.777717	70.6115	0.00969319	0.880077	0.186325
ACETAZOLAMIDE	carbonic anhydrase inhibitor, diuretic	A	23.9392	20.4412	3.49801	0.858011	0.551713	1.08072	1.16634	1.3745	0.974834	0.551713	1.02962
		B	24.4081	20.1357	4.27239	1.63239	0.322553	0.63183	0.681889	0.803586	0.569926	0.322553	0.601957	0.815789	74.0682	0.213832	19.4145	0.225486
CEPHRADINE	antibacterial	A	22.7075	20.3049	2.40259	-0.237415	1.17888	2.30923	2.49219	2.93697	2.08299	1.17888	2.20005
		B	25.1379	19.8989	5.23905	2.59905	0.165047	0.323301	0.348916	0.411187	0.291626	0.165047	0.308016	1.25403	113.858	0.946019	85.8922	0.404655
CETYLPYRIDINIUM CHLORIDE	antiinfective (topical)	A	24.1494	20.0897	4.0597	1.4197	0.373791	0.732196	0.790207	0.931235	0.660459	0.373791	0.697577
		B	24.3849	22.0384	2.34647	-0.293526	1.22563	2.40082	2.59103	3.05345	2.1656	1.22563	2.28731	1.49244	135.504	0.794864	72.1684	0.248824
CHLORAMBUCIL	antineoplastic, alkylating agent	A	25.2716	21.8712	3.40037	0.760371	0.590345	1.15639	1.24801	1.47074	1.04309	0.590345	1.10172
		B	23.5249	20.419	3.1059	0.4659	0.724019	1.41824	1.5306	1.80377	1.27929	0.724019	1.35118	1.22645	111.353	0.124734	11.325	0.362973
CHLORAMPHENICOL PALMITATE	antibacterial, antirickettsial	A	24.3876	20.4474	3.94015	1.30015	0.406085	0.795455	0.858478	1.01169	0.71752	0.406085	0.757846
		B	23.3388	19.784	3.55484	0.914843	0.530402	1.03897	1.12129	1.32141	0.937178	0.530402	0.989849	0.873847	79.3395	0.116002	10.5322	0.264344
CHLORAMPHENICOL SODIUM SUCCINATE	antibacterial, antirickettsial, inhibits protein	A	25.275	20.9404	4.33463	1.69463	0.308934	0.605152	0.653097	0.769655	0.545862	0.308934	0.57654
		B	25.0506	20.5275	4.52311	1.88311	0.271099	0.53104	0.573114	0.675397	0.479011	0.271099	0.505932	0.541236	49.1406	0.0353037	3.20534	0.0757806
CHLORAMPHENICOL	antibacterial, antirickettsial, inhibits protein	A	24.4745	20.5419	3.93258	1.29258	0.40822	0.799639	0.862993	1.01701	0.721294	0.40822	0.761831
		B	25.1964	20.6503	4.54605	1.90605	0.266822	0.522663	0.564072	0.664742	0.471454	0.266822	0.497951	0.629891	57.1899	0.13194	11.9793	0.110885
NORGESTIMATE	progestin	A	24.1976	20.3809	3.81667	1.17667	0.442372	0.866537	0.935191	1.10209	0.781637	0.442372	0.825566
		B	24.6269	20.3598	4.26719	1.62719	0.323719	0.634114	0.684354	0.806491	0.571986	0.323719	0.604133	0.71485	64.9036	0.110717	10.0523	0.150879
CHLORHEXIDINE DIHYDROCHLORIDE	antibacterial (topical), disinfectant	A	25.6943	21.38	4.31429	1.67429	0.313321	0.613746	0.662372	0.780586	0.553614	0.313321	0.584728
		B	23.5911	20.5237	3.06738	0.427382	0.74361	1.45661	1.57202	1.85258	1.3139	0.74361	1.38774	0.986236	89.5437	0.401508	36.4543	0.390642
CHLOROCRESOL	antiinfectant	A	25.5358	20.9526	4.58325	1.94325	0.260029	0.509356	0.549711	0.647819	0.459452	0.260029	0.485273
		B	24.3722	19.9022	4.47006	1.83006	0.281253	0.55093	0.59458	0.700695	0.496953	0.281253	0.524882	0.505078	45.8577	0.0198044	1.79811	0.0656696
CHLOROTHIAZIDE	diuretic, antihypertensive	A	26.2401	21.2704	4.9697	2.3297	0.198926	0.389664	0.420537	0.49559	0.351487	0.198926	0.371241
		B	25.0422	19.8217	5.22046	2.58046	0.167187	0.327493	0.35344	0.416519	0.295407	0.167187	0.312009	0.341625	31.0173	0.0296158	2.68892	0.0351001
CHLOROXYLENOL	antibacterial, topical and urinary antiseptic	A	24.9714	19.7356	5.23577	2.59577	0.165423	0.324037	0.34971	0.412123	0.29229	0.165423	0.308717
		B	25.0105	20.0387	4.97183	2.33183	0.198633	0.38909	0.419916	0.494859	0.350968	0.198633	0.370693	0.339705	30.8429	0.0309882	2.81353	0.0348575
DEXCHLORPHENIRAMINE MALEATE	antihistamine	A	23.9564	19.6098	4.34667	1.70667	0.306367	0.600123	0.64767	0.76326	0.541326	0.306367	0.571749
		B	25.8617	21.285	4.57673	1.93673	0.261208	0.511665	0.552203	0.650755	0.461534	0.261208	0.487473	0.529611	48.0852	0.0421381	3.82586	0.0725371
CHLORPROMAZINE HYDROCHLORIDE	antiemetic, antipsychotic	A	24.6449	19.8532	4.79175	2.15175	0.225039	0.440816	0.475741	0.560646	0.397626	0.225039	0.419974
		B	24.1181	19.8722	4.24594	1.60594	0.328522	0.643522	0.694507	0.818456	0.580473	0.328522	0.613096	0.516535	46.8979	0.0965613	8.76712	0.070444
CHLORPROPAMIDE	antidiabetic	A	25.1526	20.212	4.94063	2.30063	0.202974	0.397594	0.429094	0.505675	0.358639	0.202974	0.378795
		B	24.8651	20.2599	4.60524	1.96524	0.256097	0.501654	0.541399	0.638023	0.452504	0.256097	0.477935	0.428365	38.8927	0.04957	4.50062	0.0491187
CHLORTETRACYCLINE HYDROCHLORIDE	antibacterial, antiamebic, Ca chelator, hepatotoxic; inhibits protein synthesis	A	24.861	19.7843	5.07669	2.43669	0.184707	0.361811	0.390477	0.460165	0.326363	0.184707	0.344705
		B	25.6817	20.9709	4.7108	2.0708	0.238028	0.466259	0.5032	0.593007	0.420577	0.238028	0.444214	0.394459	35.8143	0.0497549	4.51741	0.0431388
CHLORTHALIDONE	diuretic, antihypertensive	A	24.992	20.2253	4.76666	2.12666	0.228987	0.448549	0.484087	0.570483	0.404603	0.228987	0.427342
		B	24.0028	20.2459	3.75694	1.11694	0.461069	0.903161	0.974717	1.14868	0.814674	0.461069	0.86046	0.643901	58.4619	0.216559	3.1864	0.124001
CHLORZOXAZONE	muscle relaxant (skeletal)	A	24.1715	19.9012	4.27031	1.63031	0.323019	0.632743	0.682874	0.804747	0.570749	0.323019	0.602826
		B	24.7121	19.9248	4.78729	2.14729	0.225737	0.442183	0.477216	0.562385	0.39886	0.225737	0.421276	0.512051	46.4908	0.090775	8.24177	0.0690251
CICLOPIROX OLAMINE	antifungal	A	24.9261	20.0688	4.85734	2.21734	0.215038	0.421224	0.454597	0.535729	0.379955	0.215038	0.401309
		B	24.7827	20.4306	4.35208	1.71208	0.305219	0.597875	0.645244	0.760401	0.539298	0.305219	0.569607	0.485458	44.0763	0.0841493	7.6402	0.0620891
CINOXACIN	antibacterial	A	25.1376	19.8968	5.24081	2.60081	0.164846	0.322907	0.34849	0.410685	0.29127	0.164846	0.30764
		B	24.7159	19.538	5.17789	2.53789	0.172194	0.3373	0.364024	0.428992	0.304253	0.172194	0.321353	0.314496	28.5541	0.00685648	0.622522	0.0315989
CLEMASTINE FUMARATE	antihistaminic	A	24.2911	20.0726	4.21855	1.57855	0.334818	0.655855	0.707817	0.834142	0.591597	0.334818	0.624846
		B	26.4629	21.4154	5.04751	2.40751	0.188481	0.369205	0.398456	0.469569	0.333032	0.188481	0.351748	0.488297	44.3341	0.136549	12.3977	0.0649205
CLIDINIUM BROMIDE	anticholinergic	A	25.0675	20.9798	4.08763	1.44763	0.366622	0.718154	0.775052	0.913376	0.647793	0.366622	0.684199
		B	25.3717	21.0305	4.34115	1.70115	0.307542	0.602425	0.650154	0.766187	0.543402	0.307542	0.573942	0.629071	57.1154	0.0551287	5.00532	0.107026
CLINDAMYCIN HYDROCHLORIDE	antibacterial, inhibits protein synthesis	A	24.5607	20.0896	4.47109	1.83109	0.281051	0.550535	0.594153	0.700192	0.496596	0.281051	0.524505
		B	23.7994	20.5694	3.22996	0.589957	0.664363	1.30138	1.40449	1.65515	1.17388	0.664363	1.23985	0.882178	80.0959	0.357673	32.4743	0.294977
CLOMIPHENE CITRATE	gonad stimulating principle	A	24.4093	19.854	4.55533	1.91533	0.265111	0.51931	0.560454	0.660478	0.46843	0.265111	0.494757
		B	25.381	20.6775	4.7035	2.0635	0.239235	0.468623	0.505751	0.596012	0.422709	0.239235	0.446466	0.470611	42.7284	0.0241454	2.19224	0.0574737
CLONIDINE HYDROCHLORIDE	antihypertensive	A	24.5493	20.4023	4.14699	1.50699	0.351845	0.689208	0.743812	0.876561	0.621682	0.351845	0.656622
		B	24.7266	20.3642	4.36234	1.72234	0.303057	0.593639	0.640672	0.755014	0.535477	0.303057	0.565572	0.611097	55.4835	0.0455249	4.13336	0.0996216
CLOTRIMAZOLE	antifungal	A	24.2112	20.4723	3.73894	1.09894	0.46686	0.914504	0.986959	1.1631	0.824905	0.46686	0.871266
		B	24.4916	20.1315	4.36006	1.72006	0.303535	0.594577	0.641684	0.756206	0.536323	0.303535	0.566465	0.718866	65.2682	0.1524	13.8369	0.156048
CLOXACILLIN SODIUM	antibacterial	A	24.6265	20.1593	4.46725	1.82725	0.281802	0.552004	0.595739	0.70206	0.497921	0.281802	0.525905
		B	25.0247	20.4613	4.56336	1.92336	0.26364	0.516428	0.557344	0.656813	0.465831	0.26364	0.492011	0.508958	46.21	0.0169471	1.53869	0.0666481
CLOXYQUIN	antibacterial, antifungal	A	25.3786	20.0135	5.36503	2.72503	0.151246	0.296267	0.31974	0.376804	0.26724	0.151246	0.28226
		B	25.4238	20.9622	4.4616	1.8216	0.282907	0.554169	0.598075	0.704814	0.499874	0.282907	0.527968	0.405114	36.7816	0.122854	11.1543	0.0468496
COLCHICINE	antimitotic, antigout agent	A	24.5393	20.146	4.3933	1.7533	0.296622	0.581036	0.62707	0.738984	0.524108	0.296622	0.553564
		B	24.6164	20.0589	4.55748	1.91748	0.264717	0.518538	0.559621	0.659497	0.467734	0.264717	0.494022	0.523793	47.5569	0.0297712	2.70302	0.0707336
COLISTIMETHATE SODIUM	antibacterial	A	24.546	20.6764	3.86963	1.22963	0.426426	0.8353	0.90148	1.06237	0.753461	0.426426	0.795807
		B	24.6124	20.145	4.46741	1.82741	0.281769	0.551941	0.59567	0.70198	0.497864	0.281769	0.525845	0.660826	59.9986	0.134981	12.2554	0.124781
CORTISONE ACETATE	glucocorticoid	A	25.597	20.4847	5.1123	2.4723	0.180203	0.35299	0.380956	0.448946	0.318405	0.180203	0.3363
		B	26.0086	20.5861	5.42253	2.78253	0.145337	0.284691	0.307247	0.362081	0.256798	0.145337	0.271231	0.303765	27.5799	0.0325346	2.95392	0.030473
DUARTIN (-)	antiprotozoal	A	25.6679	20.6686	4.99932	2.35932	0.194883	0.381745	0.41199	0.485518	0.344343	0.194883	0.363696
		B	26.0562	21.2583	4.79787	2.15787	0.224087	0.43895	0.473728	0.558274	0.395944	0.224087	0.418197	0.390946	35.4953	0.0272504	2.47416	0.0423101
CRESOL	antiinfectant	A	24.2364	20.8356	3.40087	0.760865	0.590142	1.15599	1.24758	1.47024	1.04274	0.590142	1.10134
		B	25.2649	20.5728	4.69214	2.05214	0.241126	0.472328	0.509749	0.600725	0.426051	0.241126	0.449996	0.775667	70.4254	0.325671	29.5688	0.211161
CROMOLYN SODIUM	antiasthmatic, antiallergy	A	24.4421	20.4652	3.97695	1.33695	0.395857	0.77542	0.836856	0.98621	0.699448	0.395857	0.738758
		B	24.7965	20.3627	4.43383	1.79383	0.288404	0.564938	0.609697	0.71851	0.509588	0.288404	0.538228	0.638493	57.9709	0.100265	9.10341	0.11273
CYCLIZINE	H1 antihistamine	A	23.6297	20.6673	2.96235	0.322353	0.799764	1.56661	1.69073	1.99248	1.41312	0.799764	1.49254
		B	24.3351	20.4955	3.83967	1.19967	0.435375	0.85283	0.920398	1.08466	0.769273	0.435375	0.812507	1.15252	104.641	0.340017	30.8713	0.448639
CYCLOPENTOLATE HYDROCHLORIDE	mydriatic	A	27.2078	21.9409	5.26695	2.62695	0.161886	0.317109	0.342233	0.403312	0.28604	0.161886	0.302116
		B	27.2217	21.4453	5.7764	3.1364	0.113724	0.222766	0.240416	0.283323	0.200941	0.113724	0.212234	0.257175	23.3498	0.0449413	4.08037	0.0257426
CYCLOPHOSPHAMIDE	antineoplastic, alkylating agent	A	25.2165	20.716	4.50047	1.86047	0.275387	0.53944	0.582179	0.686081	0.486588	0.275387	0.513935
		B	25.5096	20.5036	5.00594	2.36594	0.193991	0.379998	0.410104	0.483296	0.342767	0.193991	0.362031	0.437983	39.7659	0.0759519	6.89593	0.051518
CYCLOSERINE (D)	antibacterial (tuberculostatic)	A	23.0316	20.5471	2.48452	-0.155483	1.11379	2.18175	2.3546	2.77483	1.96799	1.11379	2.07859
		B	22.4083	19.7387	2.66959	0.0295903	0.979698	1.91907	2.07112	2.44075	1.73105	0.979698	1.82834	1.95347	177.362	0.125127	11.3607	0.0263737
CYPROTERONE ACETATE	antiandrogen	A	23.5135	20.2418	3.27169	0.63169	0.64542	1.26427	1.36444	1.60795	1.14041	0.64542	1.2045
		B	23.5929	20.4411	3.15181	0.51181	0.701342	1.37382	1.48266	1.74727	1.23922	0.701342	1.30886	1.25668	114.098	0.0521819	4.73776	0.329752
CYTARABINE	antineoplastic, antiviral, antimetabolite	A	23.414	20.3842	3.02973	0.389727	0.763274	1.49513	1.61359	1.90157	1.34865	0.763274	1.42444
		B	24.554	19.7233	4.83075	2.19075	0.219037	0.429059	0.463053	0.545694	0.387022	0.219037	0.408773	0.916607	83.2218	0.507834	46.1079	0.341291
DACARBAZINE	antineoplastic	A	23.4341	20.0813	3.35272	0.712723	0.610167	1.19522	1.28992	1.52013	1.07812	0.610167	1.13871
		B	24.0248	20.0147	4.01016	1.37016	0.386847	0.757772	0.817809	0.963764	0.683529	0.386847	0.721944	0.930327	84.4675	0.208383	18.9198	0.322177
DANAZOL	anterior pituitary suppressant	A	23.0906	19.8762	3.21441	0.574414	0.671559	1.31548	1.4197	1.67307	1.18659	0.671559	1.25328
		B	22.6821	20.2408	2.44128	-0.19872	1.14768	2.24812	2.42624	2.85925	2.02786	1.14768	2.14183	1.69755	154.127	0.444274	40.3372	0.10084
DAPSONE	antibacterial, leprostatic, dermatitis herpetiformis suppressant	A	23.5508	19.7443	3.80648	1.16648	0.445508	0.872679	0.941819	1.10991	0.787177	0.445508	0.831418
		B	23.6099	20.3874	3.22246	0.582465	0.667822	1.30816	1.4118	1.66376	1.17999	0.667822	1.24631	1.03886	94.3217	0.207444	18.8345	0.432296
DAUNORUBICIN HYDROCHLORIDE	antineoplastic	A	22.4433	20.007	2.43629	-0.203705	1.15165	2.2559	2.43463	2.86914	2.03488	1.15165	2.14924
		B	22.4725	20.1288	2.34373	-0.296271	1.22797	2.40539	2.59597	3.05927	2.16972	1.22797	2.29166	2.22045	201.602	0.0712099	6.46538	0.0100275
DEFEROXAMINE MESYLATE	chelating agent (Fe & Al)	A	22.9886	20.1825	2.80615	0.166147	0.891219	1.74576	1.88407	2.22032	1.57472	0.891219	1.66322
		B	22.2074	20.2354	1.97198	-0.668018	1.58889	3.11238	3.35897	3.95845	2.80744	1.58889	2.96523	2.31422	210.116	0.651004	59.1069	0.0259496
DEHYDROCHOLATE SODIUM	choleretic	A	22.1335	20.2695	1.86402	-0.775981	1.71235	3.35423	3.61998	4.26604	3.0256	1.71235	3.19564
		B	23.2461	20.2657	2.98039	0.340393	0.789826	1.54714	1.66972	1.96772	1.39556	0.789826	1.47399	2.33482	211.986	0.860823	78.157	0.039984
DEMECLOCYCLINE HYDROCHLORIDE	antibacterial	A	22.4006	20.1054	2.29516	-0.344838	1.27001	2.48774	2.68484	3.16401	2.24401	1.27001	2.37012
		B	23.2277	20.2252	3.00257	0.362569	0.777779	1.52354	1.64425	1.9377	1.37427	0.777779	1.45151	1.91082	173.489	0.459306	41.7019	0.0528034
DESIPRAMINE HYDROCHLORIDE	antidepressant	A	23.3345	20.4753	2.85918	0.219183	0.859052	1.68275	1.81607	2.14018	1.51788	0.859052	1.60318
		B	23.0868	20.1967	2.89006	0.250062	0.84086	1.64711	1.77761	2.09486	1.48573	0.84086	1.56923	1.58621	144.017	0.0169746	1.54118	0.101329
DEXAMETHASONE	glucocorticoid	A	22.8541	20.2988	2.55534	-0.0846618	1.06044	2.07723	2.24181	2.6419	1.87371	1.06044	1.97902
		B	22.7485	20.4275	2.32098	-0.319025	1.24749	2.44363	2.63723	3.1079	2.20421	1.24749	2.32809	2.15356	195.528	0.174537	15.8468	0.0139779
DEXAMETHASONE ACETATE	glucocorticoid, antiinflammatory	A	22.5876	19.679	2.90858	0.268575	0.830139	1.62611	1.75494	2.06815	1.46679	0.830139	1.54923
		B	23.9914	19.9012	4.09016	1.45016	0.365981	0.716898	0.773697	0.911779	0.64666	0.365981	0.683003	1.11611	101.336	0.433112	39.3237	0.486123
DEXAMETHASONE SODIUM PHOSPHATE	glucocorticoid, antiinflammatory	A	23.7797	20.4907	3.28901	0.649012	0.637717	1.24919	1.34816	1.58876	1.1268	0.637717	1.19012
		B	22.9591	20.2836	2.67553	0.0355316	0.975672	1.91119	2.06261	2.43072	1.72394	0.975672	1.82082	1.50547	136.687	0.31535	28.6317	0.16253
DEXTROMETHORPHAN HYDROBROMIDE	antitussive	A	22.241	19.9134	2.3276	-0.3124	1.24177	2.43243	2.62515	3.09366	2.19411	1.24177	2.31743
		B	20.921	20.6368	0.284195	-2.35581	5.1188	10.0269	10.8213	12.7526	9.04452	5.1188	9.55283	5.93513	538.87	3.6177	328.463	0.0276414
DIBENZOTHIOPHENE	keratolytic	A	22.6872	20.2014	2.48576	-0.154237	1.11283	2.17986	2.35257	2.77243	1.96629	1.11283	2.0768
		B	22.5986	20.1793	2.41928	-0.220723	1.16532	2.28267	2.46352	2.90319	2.05902	1.16532	2.17474	2.12577	193.006	0.0489736	4.44647	0.0136048
DIBUCAINE HYDROCHLORIDE	anesthetic (local)	A	23.9878	20.083	3.90481	1.26481	0.416155	0.815182	0.879767	1.03678	0.735314	0.416155	0.77664
		B	23.0813	20.8372	2.24409	-0.395909	1.31577	2.57739	2.78159	3.27802	2.32487	1.31577	2.45553	1.61608	146.73	0.839444	76.2159	0.197663
DICLOFENAC SODIUM	antiinflammatory	A	22.9917	20.6317	2.36	-0.280003	1.2142	2.37842	2.56686	3.02497	2.14539	1.2142	2.26597
		B	23.8303	20.3692	3.46104	0.821042	0.566033	1.10877	1.19661	1.41017	1.00014	0.566033	1.05635	1.66116	150.822	0.60481	54.9127	0.139063
DICLOXACILLIN SODIUM	antibacterial	A	23.752	20.4953	3.25676	0.616756	0.652135	1.27743	1.37864	1.62468	1.15227	0.652135	1.21703
		B	24.8655	22.3037	2.56177	-0.0782272	1.05572	2.06799	2.23183	2.63015	1.86538	1.05572	1.97021	1.59362	144.69	0.37659	34.1918	0.129181
DICYCLOMINE HYDROCHLORIDE	anticholinergic	A	23.919	20.9044	3.01458	0.374585	0.771328	1.51091	1.63061	1.92163	1.36288	0.771328	1.43947
		B	24.2896	19.8875	4.40218	1.76218	0.294802	0.577471	0.623223	0.73445	0.520893	0.294802	0.550168	0.994819	90.323	0.444652	40.3714	0.401658
DIENESTROL	estrogen	A	24.0787	20.5388	3.53983	0.899826	0.535951	1.04984	1.13302	1.33523	0.946984	0.535951	1.00021
		B	23.3478	20.2662	3.08164	0.441643	0.736296	1.44229	1.55656	1.83435	1.30098	0.736296	1.37409	1.18715	107.785	0.186944	16.9732	0.40684
DIETHYLCARBAMAZINE CITRATE	anthelmintic	A	23.935	20.4813	3.45364	0.813644	0.568943	1.11447	1.20277	1.41742	1.00528	0.568943	1.06178
		B	23.1709	19.9837	3.1872	0.547202	0.684346	1.34052	1.44673	1.70493	1.20919	0.684346	1.27714	1.16946	106.179	0.107684	9.77698	0.423633
DIETHYLSTILBESTROL	estrogen	A	23.158	20.1904	2.96764	0.327636	0.796841	1.56088	1.68455	1.98519	1.40796	0.796841	1.48709
		B	24.8921	20.5988	4.29338	1.65338	0.317895	0.622706	0.672042	0.791982	0.561696	0.317895	0.593265	1.04018	94.4409	0.446911	40.5765	0.443085
DIFLUNISAL	analgesic, antiinflammatory	A	26.3404	22.1434	4.19697	1.55697	0.339864	0.665739	0.718485	0.846713	0.600513	0.339864	0.634263
		B	23.0456	20.4368	2.60877	-0.0312336	1.02189	2.00171	2.1603	2.54585	1.80559	1.02189	1.90707	1.27067	115.368	0.636403	57.7811	0.367255
DIGITOXIN	inotropic, cardiotonic	A	21.7285	20.2131	1.51547	-1.12453	2.18031	4.27088	4.60925	5.43187	3.85244	2.18031	4.06895
		B	23.9	20.382	3.51803	0.878026	0.544112	1.06583	1.15027	1.35556	0.961403	0.544112	1.01543	2.54219	230.814	1.52676	138.619	0.0798757
DIGOXIN	cardiac stimulant	A	23.6833	20.2021	3.48124	0.841239	0.558164	1.09335	1.17998	1.39057	0.986233	0.558164	1.04166
		B	23.7436	19.9988	3.74481	1.10481	0.464965	0.910792	0.982953	1.15838	0.821557	0.464965	0.867729	0.954695	86.6799	0.0869653	7.89587	0.339346
DIHYDROERGOTAMINE MESYLATE	vasoconstrictor, antimigraine	A	22.3903	19.607	2.78329	0.143287	0.905454	1.77364	1.91416	2.25578	1.59987	0.905454	1.68978
		B	23.5791	19.462	4.11712	1.47712	0.359205	0.703626	0.759373	0.894898	0.634688	0.359205	0.670358	1.18007	107.142	0.509712	46.2784	0.43049
DIMENHYDRINATE	antiemetic	A	22.0746	19.6828	2.39173	-0.248275	1.18779	2.32668	2.51102	2.95917	2.09873	1.18779	2.21668
		B	24.1948	19.8856	4.30919	1.66919	0.314429	0.615917	0.664715	0.783347	0.555572	0.314429	0.586796	1.40174	127.268	0.81494	73.9911	0.302141
DIMERCAPROL	chelating agent (As, Au, Hg antidote)	A	23.1992	19.8446	3.3546	0.714605	0.609372	1.19366	1.28823	1.51815	1.07671	0.609372	1.13723
		B	27.3623	22.275	5.08722	2.44722	0.183363	0.359179	0.387637	0.456818	0.323989	0.183363	0.342197	0.739712	67.1609	0.397514	36.0916	0.199202
DIMETHADIONE	anticonvulsant	A	23.9529	20.0312	3.92168	1.28168	0.411317	0.805705	0.86954	1.02473	0.726766	0.411317	0.767611
		B	23.8411	19.7489	4.09212	1.45212	0.365483	0.715923	0.772644	0.910538	0.64578	0.365483	0.682074	0.724842	65.8109	0.0427688	3.88312	0.153706
DIOXYBENZONE	ultraviolet screen	A	23.7191	20.1732	3.54591	0.905914	0.533695	1.04542	1.12825	1.32961	0.942997	0.533695	0.995994
		B	24.2255	20.563	3.6625	1.0225	0.492263	0.964265	1.04066	1.22639	0.869791	0.492263	0.918674	0.957334	86.9195	0.0386603	3.51009	0.340899
DIPHENHYDRAMINE HYDROCHLORIDE	antihistaminic	A	25.5093	20.3378	5.17151	2.53151	0.172958	0.338797	0.365639	0.430895	0.305603	0.172958	0.322778
		B	24.1894	20.5061	3.68333	1.04333	0.485205	0.95044	1.02574	1.20881	0.85732	0.485205	0.905503	0.614141	55.7599	0.291362	26.4537	0.119636
DIPYRIDAMOLE	coronary vasodilator	A	24.735	21.0323	3.70261	1.06261	0.478766	0.937826	1.01213	1.19276	0.845942	0.478766	0.893485
		B	23.5406	20.5525	2.98808	0.34808	0.785629	1.53892	1.66085	1.95726	1.38815	0.785629	1.46616	1.17982	107.12	0.286338	25.9976	0.418909
PYRITHIONE ZINC	antibacterial, antifungal, antiseborrheic	A	24.5281	20.604	3.92415	1.28415	0.410613	0.804326	0.868051	1.02297	0.725522	0.410613	0.766297
		B	24.5175	20.3763	4.14126	1.50126	0.353244	0.691948	0.74677	0.880046	0.624154	0.353244	0.659232	0.712765	64.7143	0.0535325	4.86039	0.14718
DISULFIRAM	alcohol antagonist	A	23.9477	20.1657	3.78203	1.14203	0.453123	0.887596	0.957918	1.12888	0.800633	0.453123	0.84563
		B	25.0292	21.4553	3.57387	0.933874	0.523451	1.02536	1.10659	1.30409	0.924897	0.523451	0.976877	0.911253	82.7357	0.0656238	5.9582	0.296072
DOPAMINE HYDROCHLORIDE	cardiotonic, antihypotensive	A	24.4797	20.9536	3.52612	0.886118	0.541068	1.05987	1.14384	1.34798	0.956025	0.541068	1.00976
		B	24.1099	21.2268	2.88303	0.243031	0.844969	1.65516	1.78629	2.10509	1.49299	0.844969	1.5769	1.29333	117.426	0.283573	25.7466	0.309868
DOXEPIN HYDROCHLORIDE	antidepressant	A	24.2532	20.6635	3.58968	0.94968	0.517747	1.01418	1.09454	1.28988	0.914819	0.517747	0.966233
		B	24.0015	20.4464	3.55509	0.915088	0.530312	1.0388	1.1211	1.32118	0.93702	0.530312	0.989681	0.977957	88.792	0.011724	1.06446	0.362131
DOXYCYCLINE HYDROCHLORIDE	antibacterial	A	23.087	20.1472	2.93989	0.299895	0.812312	1.59119	1.71726	2.02374	1.43529	0.812312	1.51596
		B	24.4317	21.206	3.22572	0.585723	0.666315	1.30521	1.40861	1.66001	1.17733	0.666315	1.24349	1.37973	125.27	0.136231	12.3689	0.224145
DOXYLAMINE SUCCINATE	antihistaminic, hypnotic	A	24.7909	21.6107	3.18027	0.54027	0.687642	1.34698	1.4537	1.71314	1.21501	0.687642	1.2833
		B	25.1412	21.7684	3.37281	0.732807	0.601732	1.1787	1.27208	1.49911	1.06321	0.601732	1.12297	1.20313	109.236	0.080164	7.27836	0.386275
DYCLONINE HYDROCHLORIDE	anesthetic (topical)	A	25.6082	22.9705	2.63768	-0.00231964	1.00161	1.96199	2.11744	2.49534	1.76977	1.00161	1.86923
		B	23.9125	21.0256	2.88692	0.246923	0.842692	1.6507	1.78148	2.09942	1.48897	0.842692	1.57265	1.72094	156.25	0.148288	13.4636	0.063961
DYPHYLLINE	PDE inhibitor, bronchodilator, vasodilator	A	24.5797	21.4083	3.17149	0.531493	0.691838	1.3552	1.46257	1.7236	1.22242	0.691838	1.29113
		B	23.4969	20.5591	2.93788	0.297882	0.813446	1.59341	1.71965	2.02656	1.4373	0.813446	1.51807	1.4046	127.528	0.113473	10.3026	0.204163
ETHYLENEDIAMINE TETRACETIC ACID	chelating agent, antioxidant	A	22.6562	21.0606	1.59556	-1.04444	2.06256	4.04023	4.36033	5.13852	3.64439	2.06256	3.84921
		B	24.5426	21.2203	3.32229	0.68229	0.623175	1.2207	1.31741	1.55253	1.1011	0.623175	1.16299	2.5061	227.537	1.34311	121.946	0.0665606
EMETINE DIHYDROCHLORIDE	inhibits RNA, DNA and protein synthesis	A	23.36	20.5	2.86	0.22	0.858565	1.68179	1.81504	2.13897	1.51702	0.858565	1.60228
		B	23.5	19.93	3.57	0.93	0.524858	1.02811	1.10957	1.30759	0.927384	0.524858	0.979504	1.29089	117.204	0.311386	28.2718	0.314937
EPHEDRINE (1R,2S) HYDROCHLORIDE	bronchodilator, cardiac stimulant	A	22.89	20.37	2.52	-0.12	1.08673	2.12874	2.2974	2.70741	1.92018	1.08673	2.02809
		B	23.03	20.07	2.96	0.32	0.80107	1.56917	1.69349	1.99573	1.41543	0.80107	1.49498	1.76153	159.936	0.266558	24.2017	0.0628752
EPINEPHRINE BITARTRATE	adrenergic agonist, bronchodilator, antiglaucoma agent	A	23.86	20.25	3.61	0.97	0.510506	1	1.07923	1.27184	0.902025	0.510506	0.95272
		B	22.2	20.17	2.03	-0.61	1.52626	2.9897	3.22657	3.80241	2.69678	1.52626	2.84834	1.90053	172.556	0.947812	86.055	0.12044
DOMPERIDONE	antiemetic, dopamine antagonist	A	23.09	19.66	3.43	0.79	0.578344	1.13288	1.22264	1.44085	1.02189	0.578344	1.07932
		B	22.62	19.85	2.77	0.13	0.913831	1.79005	1.93187	2.27665	1.61467	0.913831	1.70542	1.39237	126.418	0.313048	28.4226	0.233537
ERGOCALCIFEROL	antirachitic vitamin, Vitamin D2	A	23.61	19.81	3.8	1.16	0.447513	0.876606	0.946058	1.1149	0.79072	0.447513	0.835159
		B	22.63	19.81	2.82	0.18	0.882703	1.72907	1.86607	2.1991	1.55967	0.882703	1.64732	1.24124	112.696	0.406082	36.8695	0.368677
PSEUDOEPHEDRINE HYDROCHLORIDE	decongestant	A	23.69	20.32	3.37	0.73	0.602904	1.18099	1.27456	1.50203	1.06528	0.602904	1.12515
		B	23.69	20.21	3.48	0.84	0.558644	1.09429	1.18099	1.39177	0.98708	0.558644	1.04255	1.08385	98.4068	0.0412999	3.74975	0.47991
ERYTHROMYCIN ETHYLSUCCINATE	antibacterial	A	22.4	19.73	2.67	0.03	0.97942	1.91853	2.07053	2.44006	1.73056	0.97942	1.82782
		B	22.72	20.11	2.61	-0.03	1.02101	2	2.15846	2.54368	1.80405	1.02101	1.90544	1.86663	169.477	0.0388099	3.52368	0.0344661
ERYTHROMYCIN	antibacterial	A	23.52	19.71	3.81	1.17	0.444421	0.870551	0.939523	1.1072	0.785258	0.444421	0.82939
		B	22.16	20.43	1.73	-0.91	1.87905	3.68075	3.97237	4.68132	3.32013	1.87905	3.50672	2.16806	196.845	1.33867	121.542	0.115311
ESTRADIOL	estrogen	A	23.54	20.15	3.39	0.75	0.594604	1.16473	1.25701	1.48135	1.05062	0.594604	1.10966
		B	22.81	20	2.81	0.17	0.888843	1.7411	1.87905	2.2144	1.57052	0.888843	1.65878	1.38422	125.678	0.274558	24.9281	0.234524
ESTRADIOL CYPIONATE	estrogen	A	22.53	20.09	2.44	-0.2	1.1487	2.25012	2.42839	2.86179	2.02966	1.1487	2.14373
		B	23.24	19.92	3.32	0.68	0.624165	1.22264	1.31951	1.555	1.10285	0.624165	1.16483	1.65428	150.198	0.489449	44.4387	0.122591
MEFENAMIC ACID	antiinflammatory, analgesic	A	25.3723	21.5235	3.84877	0.248526	0.841756	1.40485	1.15246	0.841756	2.22308	1.0256	1.32955
		B	25.2926	20.8346	4.45797	0.857728	0.551821	0.920959	0.755508	0.551821	1.45736	0.672341	0.871599	1.10057	98.7241	0.228975	20.5396	0.482119
METHACYCLINE HYDROCHLORIDE	antibacterial	A	26.7499	21.7274	5.02245	1.42221	0.37314	0.62275	0.510873	0.37314	0.985465	0.454635	0.589373
		B	25.095	21.0675	4.02747	0.427226	0.74369	1.24118	1.0182	0.74369	1.96409	0.906115	1.17466	0.882014	79.1188	0.292641	26.2506	0.247757
PUROMYCIN DIHYDROCHLORIDE	antineoplastic, antiprotozoal	A	25.9917	21.8544	4.13727	0.537028	0.689189	1.15022	0.943582	0.689189	1.82015	0.839711	1.08857
		B	25.6961	21.3742	4.32194	0.721695	0.606385	1.01202	0.830212	0.606385	1.60147	0.738821	0.957781	1.02318	91.7814	0.0653948	5.86607	0.377786
MEFEXAMIDE HYDROCHLORIDE	CNS stimulant	A	25.9278	21.7578	4.17001	0.569763	0.673727	1.12441	0.922413	0.673727	1.77932	0.820872	1.06415
		B	25.8501	21.609	4.24114	0.640894	0.641315	1.07032	0.878037	0.641315	1.69372	0.781381	1.01295	1.03855	93.1606	0.0255972	2.29613	0.396979
PROBUCOL	antihyperlipidemic	A	25.2939	21.4001	3.89381	0.293562	0.815885	1.36167	1.11704	0.815885	2.15476	0.994077	1.28869
		B	26.0376	21.7636	4.27405	0.673809	0.62685	1.04618	0.858232	0.62685	1.65551	0.763756	0.990106	1.1394	102.207	0.14929	13.3917	0.467567
MEBENDAZOLE	anthelmintic	A	26.9093	22.3687	4.54066	0.94042	0.521081	0.869656	0.713422	0.521081	1.37618	0.634887	0.823045
		B	25.4801	21.2921	4.18803	0.587788	0.665362	1.11045	0.91096	0.665362	1.75723	0.81068	1.05094	0.936991	84.0503	0.113946	10.2212	0.278645
PROPOXYCAINE HYDROCHLORIDE	local anesthetic	A	25.3327	21.1039	4.22879	0.628547	0.646828	1.07952	0.885584	0.646828	1.70828	0.788097	1.02166
		B	25.104	21.1605	3.94348	0.343234	0.788272	1.31558	1.07924	0.788272	2.08183	0.960434	1.24507	1.13337	101.666	0.111705	10.0203	0.475084
MEBEVERINE HYDROCHLORIDE	muscle relaxant (smooth)	A	24.8163	21.0704	3.7459	0.145661	0.903965	1.50867	1.23764	0.903965	2.38738	1.10139	1.42781
		B	25.8356	21.0222	4.81336	1.21311	0.431337	0.719878	0.590551	0.431337	1.13916	0.525542	0.681294	1.05455	94.5958	0.373257	33.4821	0.433104
PROPIOLACTONE	antiinfective	A	24.797	21.3866	3.41042	-0.189826	1.14063	1.90364	1.56165	1.14063	3.0124	1.38974	1.80161
		B	25.6953	20.4466	5.24866	1.64842	0.31899	0.532377	0.436735	0.31899	0.842455	0.388659	0.503843	1.15273	103.403	0.648885	58.2066	0.467383
PROGLUMIDE	anticholinergic	A	26.1466	20.1047	6.04186	2.44161	0.184078	0.307216	0.252024	0.184078	0.486151	0.224281	0.29075
		B	25.7372	21.3051	4.43214	0.831894	0.561791	0.937599	0.769159	0.561791	1.48369	0.684488	0.887346	0.589048	52.839	0.298298	26.7581	0.0797576
MINAPRINE HYDROCHLORIDE	antidepressant, psychotropic	A	23.7786	20.2592	3.51937	-0.080876	1.05766	1.76518	1.44806	1.05766	2.79329	1.28866	1.67057
		B	27.3454	21.1631	6.18238	2.58213	0.166994	0.278704	0.228634	0.166994	0.441032	0.203466	0.263766	0.967167	86.7573	0.703401	63.0968	0.381516
MEMANTINE HYDROCHLORIDE	muscle relaxant (skeletal)	A	26.6383	20.9181	5.72023	2.11998	0.23005	0.383941	0.314965	0.23005	0.607563	0.280294	0.363363
		B	25.8619	21.6704	4.19153	0.591285	0.663752	1.10777	0.908755	0.663752	1.75297	0.808718	1.04839	0.705877	63.3189	0.342515	30.7244	0.135488
NOCODAZOLE	antineoplastic, antimitotic	A	26.1973	21.8779	4.31943	0.719188	0.607439	1.01378	0.831656	0.607439	1.60425	0.740106	0.959447
		B	25.8302	21.2784	4.55179	0.951544	0.517079	0.862977	0.707942	0.517079	1.36561	0.630011	0.816723	0.888085	79.6634	0.071362	6.40134	0.22669
ATENOLOL	beta adrenergic blocker	A	24.844	21.4518	3.39223	-0.20801	1.15509	1.92779	1.58146	1.15509	3.05061	1.40737	1.82447
		B	25.712	20.5725	5.13948	1.53923	0.344068	0.574231	0.47107	0.344068	0.908687	0.419214	0.543454	1.18396	106.204	0.640506	57.4549	0.440268
CAPSAICIN	analgesic (topical), depletes Substance P, neurotoxic	A	26.7375	22.9645	3.77307	0.172822	0.887106	1.48053	1.21455	0.887106	2.34285	1.08085	1.40118
		B	25.0989	21.4215	3.67739	0.0771434	0.947933	1.58205	1.29783	0.947933	2.5035	1.15496	1.49726	1.44922	129.998	0.0480379	4.30912	0.141109
FLUTICASONE FUROATE	antiasthma, COPD therapy	A	26.1414	21.7585	4.38291	0.782668	0.581291	0.970143	0.795856	0.581291	1.53519	0.708247	0.918146
		B	25.1202	21.0652	4.05497	0.454722	0.729651	1.21775	0.998978	0.729651	1.92701	0.889009	1.15248	1.03531	92.8701	0.117167	10.5102	0.395138
ROSIGLITAZONE MALEATE	antidiabetic	A	25.9918	21.0943	4.89742	1.29718	0.406921	0.679129	0.557123	0.406921	1.07468	0.495794	0.64273
		B	24.9033	21.0319	3.87136	0.271119	0.828677	1.38302	1.13456	0.828677	2.18854	1.00966	1.30889	0.97581	87.5326	0.33308	29.8781	0.344609
NICERGOLINE	vasodilator	A	24.6087	21.1419	3.46683	-0.133413	1.09689	1.83064	1.50177	1.09689	2.89688	1.33645	1.73252
		B	24.9717	21.0707	3.90105	0.300804	0.8118	1.35485	1.11145	0.8118	2.14397	0.9891	1.28223	1.50738	135.216	0.225145	20.1961	0.12448
PIMOZIDE	antipsychotic	A	25.1787	21.5316	3.64708	0.0468329	0.968059	1.61564	1.32539	0.968059	2.55665	1.17949	1.52904
		B	25.3058	21.6168	3.68897	0.0887305	0.94035	1.56939	1.28745	0.94035	2.48347	1.14573	1.48528	1.50716	135.196	0.0218834	1.96299	0.107671
NICARDIPINE HYDROCHLORIDE	vasodilator	A	25.2274	21.2098	4.01752	0.417276	0.748837	1.24977	1.02525	0.748837	1.97768	0.912386	1.18278
		B	25.2343	21.567	3.66722	0.0669769	0.954636	1.59324	1.30701	0.954636	2.5212	1.16313	1.50784	1.34531	120.678	0.16253	14.5793	0.230994
NEFOPAM	analgesic	A	25.8971	21.1081	4.78901	1.18877	0.438676	0.732127	0.6006	0.438676	1.15855	0.534485	0.692887
		B	25.2673	21.6338	3.63347	0.0332262	0.977233	1.63095	1.33795	0.977233	2.58088	1.19066	1.54353	1.11821	100.306	0.425323	38.1525	0.496365
PIRENZEPINE HYDROCHLORIDE	antiulcer	A	25.7739	20.9872	4.78667	1.18643	0.43939	0.733318	0.601577	0.43939	1.16043	0.535354	0.694014
		B	26.2762	21.2163	5.0599	1.45965	0.36358	0.606796	0.497785	0.36358	0.960218	0.442988	0.574273	0.634144	56.8842	0.0598705	5.37053	0.072327
PRAMOXINE HYDROCHLORIDE	anesthetic (topical)	A	25.9987	21.36	4.63871	1.03846	0.486846	0.812519	0.666549	0.486846	1.28576	0.593175	0.76897
		B	25.5799	21.984	3.59584	-0.00440611	1.00306	1.67405	1.37331	1.00306	2.64909	1.22213	1.58433	1.17665	105.548	0.407678	36.5697	0.433453
QUINOXYFEN	fungicide	A	24.7248	20.7037	4.02116	0.420915	0.746951	1.24662	1.02266	0.746951	1.9727	0.910088	1.1798
		B	26.7407	22.0161	4.72467	1.12442	0.458686	0.765522	0.627995	0.458686	1.21139	0.558865	0.724492	0.952148	85.41	0.227656	20.4213	0.306375
SULFACHLORPYRIDAZINE	antibacterial	A	26.2264	21.3179	4.9085	1.30825	0.40381	0.673937	0.552863	0.40381	1.06646	0.492003	0.637816
		B	26.4171	21.243	5.17413	1.57389	0.335902	0.560602	0.459889	0.335902	0.887119	0.409264	0.530555	0.584185	52.4028	0.0536302	4.81076	0.0572285
SULFADIMETHOXINE	antibacterial	A	25.1588	21.2806	3.87823	0.277989	0.82474	1.37645	1.12917	0.82474	2.17814	1.00487	1.30267
		B	25.7095	21.1931	4.51632	0.916075	0.529949	0.884456	0.725563	0.529949	1.3996	0.645692	0.837052	1.06986	95.9692	0.23281	20.8836	0.443883
SULFAQUINOXALINE SODIUM	antibacterial, coccidiostat	A	26.3404	21.9082	4.43226	0.832017	0.561743	0.937519	0.769093	0.561743	1.48357	0.68443	0.887271
		B	25.9944	21.5853	4.4091	0.808859	0.570833	0.95269	0.781538	0.570833	1.50757	0.695505	0.901628	0.894449	80.2343	0.00717873	0.643949	0.230786
SULFAMONOMETHOXINE	antibacterial	A	25.2246	20.6267	4.59798	0.997739	0.500784	0.835782	0.685633	0.500784	1.32257	0.610157	0.790986
		B	26.4742	21.3622	5.112	1.51176	0.350683	0.585271	0.480127	0.350683	0.926157	0.427274	0.553903	0.672444	60.3199	0.118542	10.6335	0.0896853
SULCONAZOLE NITRATE	antifungal	A	25.0846	20.6566	4.42797	0.827721	0.563418	0.940315	0.771387	0.563418	1.48799	0.686471	0.889917
		B	25.0627	21.4612	3.60147	0.00122746	0.99915	1.66753	1.36795	0.99915	2.63876	1.21737	1.57815	1.23403	110.696	0.344118	30.8682	0.366699
RITODRINE HYDROCHLORIDE	muscle relaxant (smooth)	A	24.7205	20.6605	4.05997	0.459727	0.727124	1.21353	0.995519	0.727124	1.92034	0.88593	1.14849
		B	26.8682	22.0791	4.78905	1.1888	0.438666	0.73211	0.600586	0.438666	1.15852	0.534473	0.692871	0.92068	82.5872	0.227809	20.435	0.274064
SULPIRIDE (S [-])	dopamine receptor antagonist, antipsychotic	A	24.2655	21.1925	3.073	-0.527239	1.44117	2.40523	1.97313	1.44117	3.80614	1.75593	2.27632
		B	25.8866	20.1511	5.73548	2.13524	0.22763	0.379902	0.311653	0.22763	0.601173	0.277345	0.359541	1.31793	118.221	0.958389	85.9698	0.3697
RANITIDINE HYDROCHLORIDE	H2 antihistamine	A	25.3422	21.3914	3.95085	0.350609	0.784253	1.30888	1.07374	0.784253	2.07122	0.955537	1.23872
		B	25.0803	21.068	4.01231	0.412066	0.751546	1.25429	1.02896	0.751546	1.98484	0.915687	1.18706	1.21289	108.8	0.0258301	2.31702	0.368732
CAPREOMYCIN SULFATE [4mM]	antibacterial, tuberculostatic	A	26.2976	21.7403	4.55735	0.957107	0.515089	0.859655	0.705218	0.515089	1.36035	0.627586	0.81358
		B	26.4558	21.4473	5.00845	1.40821	0.37678	0.628825	0.515856	0.37678	0.995078	0.45907	0.595122	0.704351	63.182	0.109229	9.79813	0.102924
SULOCTIDIL	peripheral vasodilator	A	26.4856	22.1688	4.31678	0.716538	0.608556	1.01565	0.833185	0.608556	1.6072	0.741467	0.961211
		B	26.1469	21.6167	4.53017	0.929928	0.524885	0.876004	0.718629	0.524885	1.38622	0.639522	0.829053	0.895132	80.2955	0.0660792	5.92746	0.233094
RONIDAZOLE	antiprotozoal	A	26.184	21.7842	4.39981	0.79957	0.57452	0.958843	0.786586	0.57452	1.51731	0.699998	0.907452
		B	26.7149	22.3197	4.39515	0.79491	0.576379	0.961946	0.789132	0.576379	1.52222	0.702263	0.910388	0.90892	81.5323	0.00146815	0.131696	0.244953
SULFAMETER	antibacterial	A	25.5883	21.2108	4.37753	0.777283	0.583464	0.973771	0.798832	0.583464	1.54093	0.710895	0.921579
		B	25.1991	21.7367	3.46238	-0.137864	1.10027	1.8363	1.50641	1.10027	2.90583	1.34058	1.73788	1.32973	119.28	0.40815	36.612	0.283432
SULFAMETHOXYPYRIDAZINE	antibacterial	A	25.8103	21.9215	3.88879	0.288548	0.818725	1.36641	1.12093	0.818725	2.16226	0.997538	1.29317
		B	25.4367	21.5595	3.87722	0.276979	0.825317	1.37741	1.12996	0.825317	2.17967	1.00557	1.30358	1.29838	116.468	0.00520605	0.466995	0.268011
SACCHARIN	sweetener	A	25.9207	20.9282	4.99245	1.3922	0.380983	0.635839	0.52161	0.380983	1.00618	0.464191	0.60176
		B	24.7933	20.578	4.21538	0.615137	0.652868	1.0896	0.893854	0.652868	1.72423	0.795457	1.0312	0.816481	73.2403	0.214721	19.261	0.182012
OCTODRINE	vasoconstrictor, anesthetic (local)	A	26.0157	22.0197	3.99601	0.395771	0.760083	1.26854	1.04064	0.760083	2.00739	0.926088	1.20055
		B	25.6866	21.2409	4.44561	0.845365	0.55657	0.928885	0.76201	0.55657	1.4699	0.678127	0.879099	1.03982	93.2747	0.160724	14.4174	0.402895
ERYTHROMYCIN ESTOLATE	antibacterial	A	25.3808	21.7008	3.68005	0.0798086	0.946183	1.57913	1.29544	0.946183	2.49888	1.15283	1.49449
		B	25.6621	21.2827	4.37947	0.779229	0.582678	0.972459	0.797756	0.582678	1.53886	0.709937	0.920338	1.20741	108.308	0.287077	25.7515	0.390417
ESTRADIOL BENZOATE	estrogen	A	25.6748	21.4047	4.27006	0.669819	0.628585	1.04908	0.860608	0.628585	1.6601	0.765871	0.992848
		B	24.6388	21.6835	2.95526	-0.644988	1.56373	2.60977	2.14093	1.56373	4.12981	1.90525	2.4699	1.73137	155.308	0.738525	66.2475	0.12705
ECONAZOLE NITRATE	antifungal	A	25.3275	20.6379	4.68954	1.0893	0.46999	0.784387	0.643471	0.46999	1.24125	0.572637	0.742346
		B	24.4584	20.802	3.65634	0.0560943	0.961865	1.6053	1.31691	0.961865	2.54029	1.17194	1.51926	1.1308	101.436	0.388457	34.8455	0.482369
FLUNISOLIDE	antiinflammatory	A	25.1742	20.7918	4.38238	0.782134	0.581506	0.970502	0.796151	0.581506	1.53576	0.708509	0.918486
		B	25.2223	21.3389	3.88343	0.283185	0.821775	1.3715	1.12511	0.821775	2.17031	1.00125	1.29799	1.10824	99.4116	0.189751	17.0212	0.491534
XYLAZINE	analgesic	A	25.0676	21.0772	3.99039	0.390144	0.763053	1.27349	1.04471	0.763053	2.01523	0.929707	1.20524
		B	26.0147	21.4904	4.52432	0.924079	0.527017	0.879563	0.721549	0.527017	1.39186	0.64212	0.832421	1.01883	91.3915	0.186409	16.7213	0.450513
TOLAZAMIDE	antidiabetic	A	26.1341	21.5393	4.59486	0.994614	0.50187	0.837594	0.68712	0.50187	1.32544	0.61148	0.792701
		B	24.9367	20.7638	4.17284	0.572593	0.672407	1.12221	0.920605	0.672407	1.77583	0.819264	1.06206	0.927383	83.1885	0.134681	12.0812	0.481393
GALANTAMINE	anticholinesterase, analgesic, antiAlzheimer	A	24.4865	20.7765	3.70993	0.109682	0.926792	1.54677	1.26889	0.926792	2.44767	1.12921	1.46386
		B	26.0445	21.5511	4.49334	0.893092	0.538459	0.898659	0.737214	0.538459	1.42207	0.65606	0.850493	1.15718	103.802	0.306685	27.5104	0.449984
RETINOL	vitamin A	A	22.9918	20.0245	2.96732	-0.632928	1.55071	2.58805	2.1231	1.55071	4.09543	1.88939	2.44934
		B	23.4475	20.1081	3.33942	-0.260825	1.19816	1.99967	1.64043	1.19816	3.16436	1.45985	1.89249	2.17092	194.736	0.278421	24.9751	0.00992691
LANATOSIDE C	cardiotonic	A	23.5339	20.0604	3.47341	-0.126834	1.0919	1.82231	1.49493	1.0919	2.8837	1.33037	1.72464
		B	23.8544	19.4542	4.40019	0.799951	0.574369	0.95859	0.786379	0.574369	1.51691	0.699813	0.907212	1.31593	118.042	0.408715	36.6627	0.295706
ENALAPRIL MALEATE	ACE inhibitor, antihypertensive	A	24.0259	19.9358	4.09011	0.489863	0.712093	1.18844	0.974939	0.712093	1.88064	0.867616	1.12475
		B	23.2841	19.9349	3.34915	-0.251093	1.19011	1.98623	1.6294	1.19011	3.14309	1.45003	1.87977	1.50226	134.756	0.377512	33.8637	0.153712
KETOPROFEN	antiinflammatory	A	24.0114	19.8733	4.13803	0.537787	0.688827	1.14961	0.943085	0.688827	1.8192	0.839269	1.088
		B	23.1292	19.7606	3.36864	-0.231606	1.17414	1.95958	1.60754	1.17414	3.10092	1.43058	1.85455	1.47127	131.977	0.383276	34.3808	0.173047
LISINOPRIL	ACE inhibitor	A	24.2482	19.6672	4.58099	0.980751	0.506716	0.845682	0.693754	0.506716	1.33824	0.617385	0.800355
		B	23.4417	19.8095	3.6322	0.0319574	0.978092	1.63238	1.33912	0.978092	2.58315	1.19171	1.54489	1.17262	105.187	0.372268	33.3934	0.435702
BUMETANIDE	diuretic	A	25.333	21.0845	4.24858	0.648341	0.638014	1.06481	0.873516	0.638014	1.685	0.777358	1.00774
		B	23.3216	19.4728	3.84885	0.248603	0.841711	1.40477	1.1524	0.841711	2.22296	1.02554	1.32948	1.16861	104.827	0.160869	14.4304	0.42986
CARBENOXOLONE SODIUM	antiinflammatory, antisecretory, antiulcer	A	24.0025	19.9279	4.07462	0.474377	0.719777	1.20127	0.985461	0.719777	1.90094	0.87698	1.13688
		B	22.6779	19.2738	3.40412	-0.196127	1.14562	1.91198	1.56849	1.14562	3.02559	1.39583	1.8095	1.47319	132.149	0.336307	30.1676	0.162685
APREPITANT	anti-emetic, antidepressant	A	24.741	20.046	4.69492	1.09468	0.46824	0.781467	0.641076	0.46824	1.23663	0.570505	0.739583
		B	23.3851	20.032	3.35313	-0.247112	1.18683	1.98075	1.62491	1.18683	3.13442	1.44604	1.87459	1.30709	117.249	0.567504	50.9064	0.328696
AVANAFIL	erectile dysfunction	A	23.2566	19.7918	3.46476	-0.135485	1.09846	1.83327	1.50392	1.09846	2.90105	1.33837	1.73502
		B	24.601	19.8511	4.74991	1.14966	0.450731	0.752245	0.617104	0.450731	1.19038	0.549172	0.711927	1.22347	109.748	0.511544	45.8867	0.395022
ISOTRETINON	antiacne, antineoplastic	A	24.3952	19.7225	4.67275	1.07251	0.475491	0.793569	0.651004	0.475491	1.25578	0.57934	0.751036
		B	23.7331	19.5436	4.18952	0.589279	0.664675	1.10931	0.910019	0.664675	1.75541	0.809843	1.04985	0.900443	80.772	0.149408	13.4022	0.244739
MESNA	mucolytic	A	23.5429	19.6241	3.91882	0.31858	0.801859	1.33826	1.09784	0.801859	2.11771	0.976988	1.26653
		B	23.9763	19.9642	4.01212	0.411876	0.751645	1.25446	1.02909	0.751645	1.9851	0.915807	1.18722	1.22688	110.054	0.0396561	3.55724	0.351355
TRETINOIN	keratolytic, antiacne, antineoplastic	A	23.5763	19.7591	3.81723	0.216988	0.86036	1.43589	1.17793	0.86036	2.27222	1.04827	1.35893
		B	23.1369	19.5333	3.60365	0.00340688	0.997641	1.66501	1.36589	0.997641	2.63478	1.21553	1.57577	1.46735	131.625	0.108418	9.72531	0.13351
OUABAIN OCTAHYDRATE	antiarrhythmic, cardiotonic, hypertensive, Na/K ATPase inhibitor	A	23.4843	19.7893	3.69504	0.0947963	0.936404	1.56281	1.28205	0.936404	2.47305	1.14092	1.47905
		B	25.2904	19.8103	5.48006	1.87982	0.271718	0.453483	0.372015	0.271718	0.71761	0.331063	0.429178	0.954112	85.5862	0.524934	47.0879	0.349377
FOSCARNET SODIUM	antiviral	A	23.0759	19.9259	3.15004	-0.450205	1.36623	2.28017	1.87054	1.36623	3.60823	1.66463	2.15796
		B	23.4308	19.7687	3.66204	0.0617945	0.958072	1.59897	1.31171	0.958072	2.53027	1.16732	1.51327	1.83562	164.659	0.322346	28.9152	0.0386044
LENALIDOMIDE	immunomodulator	A	23.6059	19.5033	4.10263	0.502382	0.70594	1.17818	0.966516	0.70594	1.86439	0.86012	1.11503
		B	23.5935	20.3895	3.204	-0.396243	1.31608	2.19646	1.80186	1.31608	3.47577	1.60351	2.07874	1.59688	143.244	0.481853	43.2234	0.128044
PHTHALYLSULFATHIAZOLE	antibacterial	A	24.0862	20.0544	4.03181	0.431571	0.741454	1.23745	1.01514	0.741454	1.95818	0.90339	1.17112
		B	24.4969	20.3711	4.12582	0.52558	0.69468	1.15938	0.951099	0.69468	1.83465	0.8464	1.09724	1.13418	101.739	0.0369398	3.31359	0.47347
SUCCINYLSULFATHIAZOLE	antibacterial	A	24.9423	20.3648	4.57754	0.977292	0.507932	0.847711	0.695419	0.507932	1.34145	0.618866	0.802276
		B	23.6527	19.9139	3.7388	0.138559	0.908426	1.51611	1.24374	0.908426	2.39916	1.10683	1.43485	1.11857	100.338	0.316289	28.3719	0.495573
CEPHALEXIN	antibacterial	A	24.6065	20.0213	4.58527	0.985023	0.505218	0.843181	0.691703	0.505218	1.33428	0.615559	0.797989
		B	23.4869	19.4199	4.06701	0.466771	0.723582	1.20762	0.99067	0.723582	1.91099	0.881616	1.14289	0.970442	87.051	0.172453	15.4695	0.320495
ACARBOSE	alpha-glucosidase & saccharase inhibitor, antidiabetes, antihyperlipidaemia, antiobesity	A	24.0058	19.2986	4.70727	1.10702	0.464251	0.77481	0.635615	0.464251	1.22609	0.565645	0.733282
		B	22.9526	19.8838	3.06878	-0.531463	1.44539	2.41229	1.97892	1.44539	3.8173	1.76107	2.28299	1.50814	135.284	0.774856	69.5064	0.231215
CEFOXITIN SODIUM	antibacterial	A	23.0593	19.6088	3.45053	-0.149709	1.10935	1.85144	1.51883	1.10935	2.92979	1.35163	1.75221
		B	24.0607	20.01	4.05077	0.450525	0.731776	1.2213	1.00189	0.731776	1.93263	0.891599	1.15584	1.45402	130.429	0.298185	26.7479	0.167629
SURAMIN HEXASODIUM	antiprotozoal, trypanocidal, antiviral	A	23.3911	20.1182	3.27294	-0.327303	1.25467	2.09397	1.71779	1.25467	3.31358	1.52869	1.98174
		B	23.8637	19.8153	4.04843	0.448188	0.732963	1.22328	1.00351	0.732963	1.93576	0.893045	1.15771	1.56972	140.808	0.412014	36.9586	0.126391
CEFUROXIME SODIUM	antibacterial	A	23.4724	19.6319	3.84047	0.240225	0.846613	1.41295	1.15911	0.846613	2.23591	1.03152	1.33722
		B	22.6898	19.4239	3.26593	-0.334312	1.26078	2.10417	1.72615	1.26078	3.32972	1.53613	1.99139	1.66431	149.292	0.327084	29.3403	0.0764121
RALOXIFENE HYDROCHLORIDE	antiestrogen	A	24.3026	20.0333	4.26933	0.669088	0.628904	1.04961	0.861045	0.628904	1.66094	0.766259	0.993351
		B	23.9422	19.7946	4.14764	0.547393	0.684256	1.14199	0.936827	0.684256	1.80712	0.8337	1.08078	1.03706	93.0272	0.0437135	3.92121	0.395264
CEFAMANDOLE SODIUM	antibacterial	A	23.6853	19.83	3.85532	0.255076	0.837943	1.39848	1.14724	0.837943	2.21301	1.02095	1.32353
		B	23.7674	20.2203	3.54705	-0.0531958	1.03756	1.73163	1.42054	1.03756	2.74021	1.26417	1.63882	1.48117	132.865	0.157648	14.1414	0.13017
FOSFOMYCIN CALCIUM	antibacterial	A	22.9529	19.6177	3.33512	-0.265128	1.20174	2.00564	1.64533	1.20174	3.17381	1.46421	1.89815
		B	23.2405	19.6211	3.61935	0.0191025	0.986846	1.64699	1.35111	0.986846	2.60627	1.20238	1.55872	1.72843	155.045	0.169714	15.2237	0.0442391
CEFMETAZOLE SODIUM	antibacterial	A	24.1695	19.8202	4.34926	0.749016	0.595009	0.993038	0.814638	0.595009	1.57142	0.724961	0.939814
		B	23.3964	19.82	3.57635	-0.0238918	1.0167	1.69681	1.39198	1.0167	2.68511	1.23875	1.60587	1.27284	114.177	0.333028	29.8734	0.325045
CEFAMANDOLE NAFATE	antibacterial	A	24.7904	19.9727	4.81763	1.21738	0.430062	0.717751	0.588806	0.430062	1.1358	0.52399	0.679282
		B	23.7572	19.823	3.93419	0.33395	0.793361	1.32408	1.08621	0.793361	2.09527	0.966634	1.25311	0.966196	86.6701	0.286914	25.7369	0.328673
CEFOPERAZONE	antibacterial	A	23.6681	19.9173	3.75084	0.150598	0.900877	1.50352	1.23341	0.900877	2.37922	1.09763	1.42293
		B	23.7601	19.7933	3.96679	0.366546	0.775637	1.2945	1.06194	0.775637	2.04846	0.94504	1.22512	1.32402	118.768	0.0989078	8.87227	0.245256
BEZAFIBRATE	antihyperlipidemic	A	22.5052	19.5186	2.98658	-0.613668	1.53014	2.55373	2.09495	1.53014	4.04112	1.86433	2.41686
		B	23.914	19.6479	4.26613	0.665882	0.630303	1.05194	0.86296	0.630303	1.66464	0.767964	0.995561	1.70621	153.051	0.710647	63.7468	0.130449
DAPAGLIFLOZIN	antidiabetic, SGLT2 inhibitor	A	23.3181	19.1557	4.16233	0.562089	0.677321	1.13041	0.927332	0.677321	1.78881	0.82525	1.06982
		B	23.6739	19.5997	4.07419	0.473949	0.719991	1.20163	0.985753	0.719991	1.9015	0.87724	1.13722	1.10352	98.9887	0.0336989	3.02287	0.484555
ALRESTATIN	aldose reductase inhibitor	A	23.9674	19.8596	4.10781	0.507565	0.703409	1.17395	0.96305	0.703409	1.85771	0.857036	1.11103
		B	23.5383	20.3675	3.17082	-0.429426	1.3467	2.24757	1.84379	1.3467	3.55664	1.64082	2.1271	1.61907	145.234	0.508036	45.572	0.123921
PROADIFEN HYDROCHLORIDE	cytochrome P450 inhibitor, Ca antagonist, anesthetic (local)	A	24.2368	20.0756	4.16116	0.56092	0.67787	1.13133	0.928084	0.67787	1.79026	0.825919	1.07069
		B	24.2283	20.4741	3.75418	0.153933	0.898797	1.50004	1.23056	0.898797	2.37373	1.0951	1.41965	1.24517	111.695	0.174477	15.651	0.336671
TRICAINE MESYLATE	anesthetic (vet)	A	24.0129	19.9738	4.03909	0.438845	0.737725	1.23122	1.01003	0.737725	1.94834	0.898847	1.16523
		B	23.5886	19.7754	3.81312	0.212877	0.862815	1.43999	1.1813	0.862815	2.2787	1.05126	1.36281	1.26402	113.386	0.0987891	8.86162	0.309256
CISPLATIN	antineoplastic, convulsant	A	24.384	20.0217	4.3623	0.762052	0.589657	0.984106	0.80731	0.589657	1.55729	0.71844	0.931361
		B	24.645	20.024	4.621	1.02076	0.492857	0.822552	0.67478	0.492857	1.30164	0.600499	0.778466	0.854913	76.6878	0.0764473	6.85751	0.197468
ZIDOVUDINE [AZT]	RT transferase inhibitor, antiviral	A	24.4994	19.656	4.84339	1.24315	0.422449	0.705044	0.578383	0.422449	1.11569	0.514713	0.667256
		B	25.794	20.5486	5.24542	1.64518	0.319707	0.533573	0.437716	0.319707	0.844348	0.389532	0.504975	0.586116	52.576	0.0811403	7.27849	0.0586868
AZACITIDINE	antineoplastic, pyrimidine antimetabolite	A	24.2452	19.3812	4.86405	1.26381	0.416443	0.695021	0.57016	0.416443	1.09983	0.507396	0.65777
		B	24.7159	20.1126	4.60329	1.00305	0.498945	0.832712	0.683115	0.498945	1.31772	0.607916	0.788081	0.722926	64.8482	0.0651555	5.84461	0.109257
CYCLOHEXIMIDE	antipsoriatic, protein synthesis inhibitor	A	23.5275	20.204	3.32349	-0.276754	1.21147	2.02187	1.65864	1.21147	3.19949	1.47605	1.9135
		B	22.5314	19.7923	2.73912	-0.861122	1.81645	3.03156	2.48694	1.81645	4.79726	2.21317	2.86908	2.39129	214.504	0.477785	42.8585	0.00954675
CEFOTETAN	antibacterial	A	23.5468	19.7198	3.82695	0.226702	0.854587	1.42626	1.17003	0.854587	2.25697	1.04123	1.34982
		B	23.6099	20.1413	3.46857	-0.131671	1.09556	1.82843	1.49995	1.09556	2.89339	1.33484	1.73043	1.54012	138.153	0.19031	17.0712	0.103941
TINIDAZOLE	antiprotozoal	A	23.9812	20.0957	3.88549	0.285244	0.820603	1.36954	1.1235	0.820603	2.16722	0.999826	1.29614
		B	23.7109	19.8185	3.89236	0.292112	0.816705	1.36304	1.11817	0.816705	2.15692	0.995077	1.28998	1.29306	115.991	0.00307805	0.276109	0.273712
CARBIDOPA	decarboxylase inhibitor, antiparkinsonism	A	23.9386	20.2948	3.64378	0.0435364	0.970274	1.61933	1.32842	0.970274	2.5625	1.18219	1.53254
		B	23.6021	19.9849	3.61721	0.0169629	0.988311	1.64944	1.35311	0.988311	2.61014	1.20416	1.56103	1.54679	138.751	0.014245	1.27781	0.0895
PIRACETAM	antinauseant	A	23.3061	19.8615	3.44454	-0.155705	1.11397	1.85915	1.52515	1.11397	2.94199	1.35726	1.7595
		B	24.2724	19.9938	4.27857	0.678325	0.62489	1.04291	0.855549	0.62489	1.65034	0.761369	0.987011	1.37326	123.185	0.386246	34.6472	0.243009
ETHOSUXIMIDE	anticonvulsant	A	23.4977	19.6537	3.844	0.243758	0.844543	1.4095	1.15628	0.844543	2.23044	1.02899	1.33395
		B	23.6841	19.8398	3.84428	0.244035	0.844381	1.40923	1.15606	0.844381	2.23002	1.0288	1.3337	1.33382	119.647	0.000127907	0.0114735	0.232036
PIPERIDOLATE HYDROCHLORIDE	antispasmodic	A	22.89	19.3943	3.49563	-0.104613	1.07521	1.79446	1.47208	1.07521	2.83963	1.31004	1.69828
		B	23.1045	20.1665	2.93799	-0.662254	1.58255	2.6412	2.1667	1.58255	4.17954	1.92819	2.49964	2.09896	188.282	0.400676	35.9416	0.0184446
AMPYZINE SULFATE	CNS stimulant	A	24.0809	19.8666	4.2143	0.614056	0.653357	1.09042	0.894523	0.653357	1.72552	0.796053	1.03197
		B	22.9542	19.4109	3.54327	-0.0569717	1.04028	1.73617	1.42427	1.04028	2.74739	1.26748	1.64312	1.33755	119.981	0.305571	27.4105	0.258849
