# Supplementary material for: Plant hairy roots enable high throughput identification of antimicrobials against Candidatus Liberibacter spp
Source: Nat Commun. 2020 Nov 16;11:5802. doi: 10.1038/s41467-020-19631-x (PMC7669877; doi:10.1038/s41467-020-19631-x)
Supplement: Supplementary file 6 — Source Data [file 41467_2020_19631_MOESM6_ESM.xlsx]

## Sheet: Figure. 1g&h
CLso copy number/genome equivalents (GE) estimation in potato hairy root cultures
Days in cultivation (CLso)	Potato CLso Hairy Roots	Normalized CLso	Log10 (copy)	Inverse of Log 10 (copy number )	Genome equivalents (GE=copy number/5)	Mean GE/50 ng of gDNA	Mean GE/ng of gDNA
0 dpi	Potato CLso hairy roots-1	28.1367	3.12292	1327.16	442.386
	Potato CLso hairy roots-2	28.0187	3.15337	1423.53	474.51
	Potato CLso hairy roots-3	28.2679	3.08905	1227.59	409.195
	Potato CLso hairy roots-4	28.0131	3.15481	1428.28	476.094	450.546	9.01093
7 dpi	Potato CLso hairy roots-1	27.3366	3.32948	2135.41	711.803
	Potato CLso hairy roots-2	27.0065	3.4147	2598.38	866.127
	Potato CLso hairy roots-3	27.4643	3.29652	1979.32	659.773
	Potato CLso hairy roots-4	27.5765	3.26755	1851.6	617.201	713.726	14.2745
14 dpi	Potato CLso hairy roots-1	26.828	3.46078	2889.23	963.078
	Potato CLso hairy roots-2	26.5155	3.54146	3479.07	1159.69
	Potato CLso hairy roots-3	25.6102	3.7752	5959.31	1986.44
	Potato CLso hairy roots-4	25.5631	3.78736	6128.52	2042.84	1538.01	30.7602
21 dpi	Potato CLso hairy roots-1	24.138	4.15526	14297.6	4765.87
	Potato CLso hairy roots-2	24.6068	4.03423	10820	3606.65
	Potato CLso hairy roots-3	24.3473	4.10123	12625	4208.34
	Potato CLso hairy roots-4	24.3439	4.10211	12650.5	4216.82	4199.42	83.9884
28 dpi	Potato CLso hairy roots-1	24.6218	4.03036	10724.1	3574.7
	Potato CLso hairy roots-2	25.1775	3.88688	7706.98	2568.99
	Potato CLso hairy roots-3	25.1659	3.8899	7760.68	2586.89
	Potato CLso hairy roots-4	25.8469	3.71408	5177.08	1725.69	2614.07	52.2814
CLas copy number/genome equivalents (GE) estimation in citrus hairy root cultures
Days in cultivation (CLas)	Citrus CLas Hairy Roots	Normalized CLas	Log10 (copy)	Inverse of Log 10 (copy number )	Genome equivalents (GE=copy number/5)	Mean GE/50 ng of gDNA	Mean GE/ng of gDNA
0 dpi	Citrus CLas hairy roots-1	19.3054	4.67408	47215.3	9443.05
	Citrus CLas hairy roots-2	24.5425	3.09651	1248.85	249.77
	Citrus CLas hairy roots-3	21.7395	3.94087	8727.12	1745.42	3812.75	76.255
30 dpi	Citrus CLas hairy roots-1	16.766	5.43903	274810	54962
	Citrus CLas hairy roots-2	17.1482	5.32391	210817	42163.4
	Citrus CLas hairy roots-3	15.9081	5.69748	498285	99656.9	65594.1	1311.88
90 dpi	Citrus CLas hairy roots-1	19.9648	4.47547	29886.4	5977.27
	Citrus CLas hairy roots-2	18.0869	5.04115	109938	21987.6
	Citrus CLas hairy roots-3	19.202	4.70523	50726.1	10145.2	12703.4	254.068
120 dpi	Citrus CLas hairy roots-1	19.7243	4.54792	35312	7062.39
	Citrus CLas hairy roots-2	19.876	4.5022	31783.6	6356.71
	Citrus CLas hairy roots-3	19.3328	4.66584	46327.3	9265.47	7561.52	151.23
180 dpi	Citrus CLas hairy roots-1	18.9192	4.79043	61720	12344
	Citrus CLas hairy roots-2	19.714	4.55102	35564.6	7112.91
	Citrus CLas hairy roots-3	19.5028	4.61463	41174.6	8234.92	9230.61	184.612

## Sheet: Figure. 2d-f
Quantification of relative CLso titers in transformed hairy roots at 30-days post transformation in AtNPR1 and SlNPR1 expressing hairy roots
	Sample Name	Relative Titer	Average	Average (%)	Standard Error (SE)	SE (%)	T test to control
	Control-Healthy-R1	0.84021
	Control-Healthy-R2	0.675455
	Control-Healthy-R3	3.03639	1.51735	9.74322	0.761008	4.88658	0.00355613
	Control-CLso-R1	20.6051
	Control-CLso-R2	11.5411
	Control-CLso-R3	14.574	15.5734	100	2.66384	17.105	NA
	AtNPR1-CLso-R1	0.822982
	AtNPR1-CLso-R2	1.85917
	AtNPR1-CLso-R3	0.725415	1.13585	7.29354	0.362751	2.32929	0.00290313
	SlNPR1-CLso-R1	1.31306
	SlNPR1-CLso-R2	0.683366
	SlNPR1-CLso-R3	0.52082	2.08632	5.39	0.507594	3.25936	0.00381611
Relative expression of PR1-like and PR3-like and WRKY6-like genes in AtNPR1 and SlNPR1 overexpressing hairy root cultures
Target	Sample name	Relative fold changes	Average	SE	T test to control
PR1-like	Control-Healthy-1	1.3512
	Control-Healthy-2	1.12238
	Control-Healthy-3	0.730487	1.06802	0.181233	NA
	AtNPR1-Healthy-1	1.58712
	AtNPR-Healthy-2	1.45133
	AtNPR-Healthy-3	1.75599	1.59815	0.0881196	0.0290735
	SlNPR1-Healthy-1	1.7517
	SlNPR1-Healthy-2	2.06028
	SlNPR1-Healthy-3	2.07086	1.96095	0.104667	0.00649289
	Control-CLso-1	2.42768
	Control-CLso-2	1.77229
	Control-CLso-3	1.3512	1.85039	0.313198	NA
	AtNPR1-CLo-1	5.42578
	AtNPR1-CLo-2	5.16404
	AtNPR1-CLo-3	4.21114	4.93365	0.369076	0.00155765
	SlNPR1-CLso-1	6.88817
	SlNPR1-CLso-2	6.4451
	SlNPR1-CLso-3	4.14582	5.82636	0.849951	0.00589423
PR3-like
	Control-Healthy-1	1.01397
	Control-Healthy-2	1.12454
	Control-Healthy-3	0.889265	1.00926	0.0679597	NA
	AtNPR-Healthy-1	2.01325
	AtNPR-Healthy-2	2.23667
	AtNPR-Healthy-3	2.12625	2.12539	0.0644966	0.000142216
	SlNPR1-Healthy-1	1.84223
	SlNPR1-Healthy-2	2.54612
	SlNPR1-Healthy-3	2.37037	2.25291	0.211513	0.00249943
	Control-CLso-1	3.47041
	Control-CLso-2	2.51161
	Control-CLso-3	2.88858	2.95687	0.27888	NA
	AtNPR1-CLo-1	10.4489
	AtNPR1-CLo-2	9.91223
	AtNPR1-CLo-3	9.58779	9.98296	0.251078	2.3952e-05
	SlNPR1-CLso-1	16.1577
	SlNPR1-CLso-2	11.5746
	SlNPR1-CLso-3	15.1696	14.3007	1.39253	0.000665882
WRKY6-like
	Control-Healthy-1	1.31075
	Control-Healthy-2	0.998425
	Control-Healthy-3	0.809387	1.03952	0.146183	NA
	AtNPR-Healthy-1	4.38341
	AtNPR-Healthy-2	4.92801
	AtNPR-Healthy-3	4.84586	4.71909	0.169509	4.00882e-05
	SlNPR1-Healthy-1	1.51078
	SlNPR1-Healthy-2	1.75265
	SlNPR1-Healthy-3	1.69391	1.65245	0.0728323	0.00994873
	Control-CLso-1	3.39285
	Control-CLso-2	2.19854
	Control-CLso-3	2.43922	2.67687	0.364669	NA
	AtNPR1-CLo-1	9.16571
	AtNPR1-CLo-2	7.90744
	AtNPR1-CLo-3	9.66673	8.91329	0.523311	0.000306567
	SlNPR1-CLso-1	11.0853
	SlNPR1-CLso-2	11.3994
	SlNPR1-CLso-3	14.8685	12.4511	1.21212	0.000757139
Quantification of salicylic acid (SA) in the transformed hairy roots
	Sample	pmol SA/ g FW	Average	SE	T test to control
	Control-Healthy-1	0.583446
	Control-Healthy-2	0.646808
	Control-Healthy-3	0.550549
	Control-Healthy-4	0.906083	0.6717	0.0806336	NA
	AtNPR1-Healthy-1	0.394333
	AtNPR1-Healthy-2	0.332228
	AtNPR1-Healthy-3	0.353696
	AtNPR1-Healthy-4	0.359856	0.360028	0.0128769	0.00439477
	SlNPR1-Healthy-1	0.237445
	SlNPR1-Healthy-2	0.270539
	SlNPR1-Healthy-3	0.19652
	SlNPR1-Healthy-4	0.389803	0.273577	0.0415944	0.00231335
	Control-CLso-1	3.00493
	Control-CLso-2	3.57857
	Control-CLso-3	3.39613
	Control-CLso-4	2.88735	3.21675	0.162394	NA
	AtNPR1-CLso-1	2.45598
	AtNPR1-CLso-2	1.39167
	AtNPR1-CLso-3	1.41022
	AtNPR1-CLso-4	2.57445	1.95808	0.322591	0.00653077
	SlNPR1-CLso-1	1.83851
	SlNPR1-CLso-2	0.996876
	SlNPR1-CLso-3	1.38947
	SlNPR1-CLso-4	1.78547	1.50258	0.196	0.000261325

## Sheet: Figure. 2g
Evaluation of eight putative antimicrobial peptides in CLso-potato and CLas-citrus hairy roots cultures
CLso-potato hairy root assays
Sample Name	Relative Titer	Average	Average (%)	Standard Error (SE)	SE (%)	T test to Controls
Control-Healthy-R1	0.122056
Control-Healthy-R2	0.211542
Control-Healthy-R3	0.139461
Control-Healthy-R4	0.16897
Control-Healthy-R5	0.210168	0.170439	12.8411	0.0181253	1.36558	0.0163541
Control-CLso-R1	1.06362
Control-CLso-R2	0.654163
Control-CLso-R3	0.969219
Control-CLso-R4	0.849784
Control-CLso-R5	3.09967	1.32729	100	0.448341	33.7786	NA
AMP1-CLso-R1	0.365262
AMP1-CLso-R2	0.358822
AMP1-CLso-R3	0.427704
AMP1-CLso-R4	0.318537
AMP1-CLso-R5	0.360375	0.36614	27.5855	0.0175268	1.32049	0.0322794
AMP2-CLso-R1	0.182092
AMP2-CLso-R2	0.0947676
AMP2-CLso-R3	0.0722261
AMP2-CLso-R4	0.159267
AMP2-CLso-R5	0.152429	0.132156	9.95684	0.0207715	1.56495	0.0143397
AMP3-CLso-R1	0.152415
AMP3-CLso-R2	0.159773
AMP3-CLso-R3	0.155811
AMP3-CLso-R4	0.120116
AMP3-CLso-R5	0.167777	0.151178	11.39	0.00817691	0.61606	0.0152582
AMP4-CLso-R1	0.125566
AMP4-CLso-R2	0.35063
AMP4-CLso-R3	1.05432
AMP4-CLso-R4	0.441716
AMP4-CLso-R5	0.368659	0.468177	35.2731	0.155782	11.7369	0.0539407
AMP5-CLso-R1	0.137615
AMP5-CLso-R2	0.135168
AMP5-CLso-R3	0.129692
AMP5-CLso-R4	0.208764
AMP5-CLso-R5	0.243644	0.170977	12.8816	0.0232466	1.75143	0.0164192
AMP6-CLso-R1	0.0439633
AMP6-CLso-R2	0.0409054
AMP6-CLso-R3	0.0564896
AMP6-CLso-R4	0.04908
AMP6-CLso-R5	0.0610428	0.0502962	3.78939	0.00376577	0.283719	0.0107698
AMP7-CLso-R1	0.201046
AMP7-CLso-R2	0.276523
AMP7-CLso-R3	1.44905
AMP7-CLso-R4	0.48081
AMP7-CLso-R5	1.12486	0.706457	53.2255	0.246749	18.5904	0.129838
AMP8-CLso-R1	1.87197
AMP8-CLso-R2	3.67633
AMP8-CLso-R3	1.40063
AMP8-CLso-R4	0.470441
AMP8-CLso-R5	2.16213	1.9163	144.377	0.525192	39.5687	0.209238
CLas-citrus hairy root assays
Sample Name	Relative Titer	Average	Average (%)	Standard Error (SE)	SE (%)	T test to (GFP-CLso)
Control-Healthy-R1	0.00825873
Control-Healthy-R2	0.00827732
Control-Healthy-R3	0.010667
Control-Healthy-R4	0.012016
Control-Healthy-R5	0.0101487	0.00987355	0.944467	0.00072287	0.069147	9.03894e-06
Control-CLas-R1	1.21174
Control-CLas-R2	1.41232
Control-CLas-R3	0.869485
Control-CLas-R4	0.812384
Control-CLas-R5	0.921119	1.04541	100	0.11467	10.9689	NA
AMP1-CLas-R1	0.00281992
AMP1-CLas-R2	0.000779388
AMP1-CLas-R3	0.00127017
AMP1-CLas-R4	0.00147569
AMP1-CLas-R5	0.0017748	0.00162399	0.155345	0.000340112	0.0325338	8.52518e-06
AMP2-CLas-R1	0.00255909
AMP2-CLas-R2	0.00278206
AMP2-CLas-R3	0.00202328
AMP2-CLas-R4	0.00230134
AMP2-CLas-R5	0.0019615	0.00232545	0.222444	0.000156113	0.0149332	8.56727e-06
AMP3-CLas-R1	0.0019335
AMP3-CLas-R2	0.00184144
AMP3-CLas-R3	0.000942967
AMP3-CLas-R4	0.000716611
AMP3-CLas-R5	0.000966864	0.00128028	0.122467	0.000252124	0.0241172	8.50441e-06
AMP4-CLas-R1	0.257457
AMP4-CLas-R2	0.234691
AMP4-CLas-R3	0.273718
AMP4-CLas-R4	0.235404
AMP4-CLas-R5	0.258407	0.251935	24.0992	0.00747495	0.715026	6.19539e-05
AMP5-CLas-R1	0.0253346
AMP5-CLas-R2	0.0226353
AMP5-CLas-R3	0.0231172
AMP5-CLas-R4	0.0173789
AMP5-CLas-R5	0.021093	0.0219118	2.096	0.00132116	0.126377	9.85338e-06
AMP6-CLas-R1	1.9587
AMP6-CLas-R2	1.94749
AMP6-CLas-R3	1.91804
AMP6-CLas-R4	2.45842
AMP6-CLas-R5	2.11065	2.07866	198.837	0.100657	9.62852	7.09268e-05
AMP7-CLas-R1	0.678952
AMP7-CLas-R2	0.708081
AMP7-CLas-R3	0.929919
AMP7-CLas-R4	0.629763
AMP7-CLas-R5	0.836633	0.756669	72.3802	0.0551887	5.27914	0.0264906
AMP8-CLas-R1	2.26618
AMP8-CLas-R2	2.4977
AMP8-CLas-R3	3.19333
AMP8-CLas-R4	2.46965
AMP8-CLas-R5	2.13877	2.51312	240.396	0.182474	17.4548	6.81913e-05

## Sheet: Figure. 4b&c
Efficacy data of selected nine compound potato CLso hairy root cultures
Sample	Relative Titer	Average	Average (%)	Standard Error (SE)	SE (%)	T test to UT-CLso
UT-CLso-R1	0.869263
UT-CLso-R2	1.29746
UT-CLso-R3	1.6159
UT-CLso-R4	1.07719
UT-CLso-R5	0.652883	1.10254	100	0.16715	15.1605	NA
TC-CLso-R1	0.794313
TC-CLso-R2	0.761563
TC-CLso-R3	0.372025
TC-CLso-R4	0.329136
TC-CLso-R5	0.82973	0.617354	55.9939	0.109652	9.94539	0.0206959
1-CLso-R1	0.751453
1-CLso-R2	0.747763
1-CLso-R3	0.54352
1-CLso-R4	0.420888
1-CLso-R5	0.674513	0.627627	56.9257	0.0639448	5.79978	0.0145449
2-CLso-R1	0.92729
2-CLso-R2	0.662551
2-CLso-R3	0.84763
2-CLso-R4	0.556263
2-CLso-R5	0.307588	0.660264	59.8859	0.109912	9.96896	0.0290032
3-CLso-R1	0.414161
3-CLso-R2	0.648506
3-CLso-R3	0.609218
3-CLso-R4	0.872989
3-CLso-R5	0.549856	0.618946	56.1383	0.0749054	6.79391	0.0148525
4-CLso-R1	0.595942
4-CLso-R2	0.728383
4-CLso-R3	0.624422
4-CLso-R4	0.558461
4-CLso-R5	0.544041	0.61025	55.3496	0.0327313	2.96872	0.010095
5-CLso-R1	0.670575
5-CLso-R2	0.516621
5-CLso-R3	0.481697
5-CLso-R4	0.810419
5-CLso-R5	0.708948	0.637652	57.8349	0.0612316	5.55369	0.015528
6-CLso-R1	0.33216
6-CLso-R2	0.652284
6-CLso-R3	1.13358
6-CLso-R4	1.46501
6-CLso-R5	0.440378	0.804684	72.9847	0.214876	19.4892	0.152875
7-CLso-R1	0.732527
7-CLso-R2	0.738417
7-CLso-R3	0.920722
7-CLso-R4	1.22139
7-CLso-R5	1.15324	0.95326	86.4605	0.101938	9.24573	0.23383
8-CLso-R1	0.886696
8-CLso-R2	0.792746
8-CLso-R3	0.796406
8-CLso-R4	0.498643
8-CLso-R5	0.452766	0.685451	62.1703	0.0875679	7.94239	0.0290255
9-CLso-R1	0.842061
9-CLso-R2	0.66207
9-CLso-R3	0.5478
9-CLso-R4	0.708146
9-CLso-R5	0.502821	0.65258	59.1889	0.0602026	5.46037	0.0175543
Efficacy data of selected nine compound in Clas citrus hairy root cultures
Sample	Relative Titer	Average	Average (%)	Standard Error (SE)	SE (%)	T test to UT-CLas
UT-CLas-R1	0.726399
UT-CLas-R2	1.18458
UT-CLas-R3	0.722778
UT-CLas-R4	1.00746
UT-CLas-R5	2.48126	1.2245	100	0.326188	26.6386	NA
TC-CLas-R1	0.47319
TC-CLas-R2	0.216815
TC-CLas-R3	0.368123
TC-CLas-R4	0.499423
TC-CLas-R5	0.588118	0.429134	35.0458	0.0636234	5.19589	0.0218169
1-CLas-R1	0.854021
1-CLas-R2	0.288299
1-CLas-R3	0.665474
1-CLas-R4	0.747791
1-CLas-R5	1.66002	0.84312	68.8545	0.225379	18.4058	0.182132
2-CLas-R1	0.953535
2-CLas-R2	0.512052
2-CLas-R3	1.06545
2-CLas-R4	0.669943
2-CLas-R5	0.644225	0.769041	62.8047	0.103281	8.43458	0.10991
3-CLas-R1	0.371623
3-CLas-R2	0.694911
3-CLas-R3	0.517878
3-CLas-R4	0.506699
3-CLas-R5	0.715894	0.561401	45.8475	0.0642633	5.24814	0.0406014
4-CLas-R1	0.311338
4-CLas-R2	0.416556
4-CLas-R3	0.672736
4-CLas-R4	1.1414
4-CLas-R5	1.13728	0.735862	60.0951	0.174894	14.283	0.111642
5-CLas-R1	0.894748
5-CLas-R2	0.69552
5-CLas-R3	0.722748
5-CLas-R4	1.20533
5-CLas-R5	0.86957	0.877584	71.669	0.0908018	7.41545	0.167772
6-CLas-R1	0.445194
6-CLas-R2	0.270923
6-CLas-R3	0.409159
6-CLas-R4	0.567467
6-CLas-R5	0.461701	0.430889	35.1891	0.04789	3.91099	0.0213483
7-CLas-R1	1.09749
7-CLas-R2	0.704958
7-CLas-R3	0.427987
7-CLas-R4	1.86694
7-CLas-R5	0.281116	0.875697	71.5149	0.284154	23.2058	0.221692
8-CLas-R1	1.00232
8-CLas-R2	0.573118
8-CLas-R3	0.641311
8-CLas-R4	0.280619
8-CLas-R5	0.540953	0.607663	49.6256	0.116079	9.4797	0.0563388
9-CLas-R1	0.702707
9-CLas-R2	0.689808
9-CLas-R3	0.417822
9-CLas-R4	0.596196
9-CLas-R5	0.645953	0.610497	49.857	0.0516615	4.219	0.050029

## Sheet: Figure. 5b
In planta application of small molecules by foliar spraying confer tolerance to Candidatus Liberibacter spp. in potatoes
Sample	Relative titer	Average	Average (%)	Standard Error (SE)	SE (%)	T test to UT-CLas
Untreated-R1	0.640662
Untreated-R2	0.832281
Untreated-R3	1.57894
Untreated-R4	1.65492	1.1767	100	0.257626	21.8939	NA
TC 250-R1	0.0756757
TC 250-R2	0.20958
TC 250-R3	0.115539
TC 250-R4	0.560753	0.240387	20.4289	0.110416	9.38352	0.00780089
3-(10 µM)-R1	0.188015
3-(10 µM)-R2	0.604137
3-(10 µM)-R3	0.415511
3-(10 µM)-R4	0.68929	0.474238	40.3024	0.111241	9.45361	0.023161
3-(25 µM)-R1	1.02834
3-(25 µM)-R2	1.18547
3-(25 µM)-R3	1.15132
3-(25 µM)-R4	1.61042	1.24389	105.71	0.126752	10.7718	0.411383
8-(10 µM)-R1	0.794424
8-(10 µM)-R2	1.19925
8-(10 µM)-R3	0.815239
8-(10 µM)-R4	1.23651	1.01135	85.9483	0.119554	10.1601	0.290824
8-(25 µM)-R1	0.998072
8-(25 µM)-R2	0.274185
8-(25 µM)-R3	0.116011
8-(25 µM)-R4	0.198806	0.396768	33.7187	0.20302	17.2533	0.0274666
9-(10 µM)-R1	0.596255
9-(10 µM)-R2	0.415708
9-(10 µM)-R3	0.123522
9-(10 µM)-R4	0.0253263	0.290203	24.6624	0.131454	11.1714	0.0110404
9-(25 µM)-R1	0.168096
9-(25 µM)-R2	0.0997453
9-(25 µM)-R3	0.974008
9-(25 µM)-R4	1.36139	0.650809	55.308	0.309039	26.2632	0.119519

## Sheet: Suppl Figure 4d&e
Quantification of CLso in edited hairy roots in Cas9-sgNPR3 expressing hairy root cultures
Sample Name	Relative Titer	Average	Average (%)	Standard Error (SE)	SE (%)	T test to Control
Control-Cas9 Healthy-R1	0.001768
Control-Cas9 Healthy-R2	0.00414264
Control-Cas9 Healthy-R3	0.00727358
Control-Cas9 Healthy-R4	0.00495269
Control-Cas9 Healthy-R5	0.00617188	0.00486176	0.484838	0.000938883	0.09363	1.56603e-10
Control-Cas9 CLso-R1	1.00819
Control-Cas9 CLso-R2	0.948652
Control-Cas9 CLso-R3	1.10257
Control-Cas9 CLso-R4	0.989736
Control-Cas9 CLso-R5	0.964644	1.00276	100	0.0269642	2.68901	NA
Cas9-SgNPR3-CLso-R1	0.0945633
Cas9-SgNPR3-CLso-R2	0.098203
Cas9-SgNPR3-CLso-R3	0.107119
Cas9-SgNPR3-CLso-R4	0.0952875
Cas9-SgNPR3-CLso-R5	0.0928849	0.0976115	9.7343	0.00252756	0.252061	3.50577e-10
Relative expression of WRKY6-like, NPR1-like, PR1-like and PR3-like genes in StNPR3-edited hairy root cultures
Genes	Sample Name	Fold Changes	Average	Standard Error (SE)	T test to Control
NPR3	Control-Cas9 Healthy-R1	0.932033
	Control-Cas9 Healthy-R2	1.18103
	Control-Cas9 Healthy-R3	1.06868	1.06058	0.0719937	NA
	Control-Cas9 CLso-R1	2.89235
	Control-Cas9 CLso-R2	4.12429
	Control-Cas9 CLso-R3	3.98878	3.66847	0.39003	0.00138449
	Cas9-SgNPR3-CLso-R1	2.90877
	Cas9-SgNPR3-CLso-R2	2.83757
	Cas9-SgNPR3-CLso-R3	2.77749	2.84128	0.03794	1.2906e-05
WRKY6-like	Control-Cas9 Healthy-R1	0.903283
	Control-Cas9 Healthy-R2	0.969709
	Control-Cas9 Healthy-R3	1.16051	1.01117	0.0770944	NA
	Control-Cas9 CLso-R1	2.25399
	Control-Cas9 CLso-R2	4.39093
	Control-Cas9 CLso-R3	3.12304	3.25599	0.620451	0.0114765
	Cas9-SgNPR3-CLso-R1	7.72025
	Cas9-SgNPR3-CLso-R2	8.49507
	Cas9-SgNPR3-CLso-R3	6.81345	7.67625	0.48594	8.5942e-05
NPR1-like	Control-Cas9 Healthy-R1	0.917304
	Control-Cas9 Healthy-R2	1.02657
	Control-Cas9 Healthy-R3	1.06868	1.00419	0.0451097	NA
	Control-Cas9 CLso-R1	2.7893
	Control-Cas9 CLso-R2	5.01457
	Control-Cas9 CLso-R3	4.324	4.04262	0.657604	0.00497919
	Cas9-SgNPR3-CLso-R1	6.82353
	Cas9-SgNPR3-CLso-R2	7.02638
	Cas9-SgNPR3-CLso-R3	6.10297	6.65096	0.280184	1.88211e-05
PR1-like	Control-Cas9 Healthy-R1	0.892673
	Control-Cas9 Healthy-R2	1.09384
	Control-Cas9 Healthy-R3	1.03567	1.00739	0.0597675	NA
	Control-Cas9 CLso-R1	2.40502
	Control-Cas9 CLso-R2	3.64602
	Control-Cas9 CLso-R3	4.30777	3.45294	0.557698	0.00603061
	Cas9-SgNPR3-CLso-R1	6.6525
	Cas9-SgNPR3-CLso-R2	6.37607
	Cas9-SgNPR3-CLso-R3	5.48802	6.1722	0.351271	6.58576e-05
PR3-like	Control-Cas9 Healthy-R1	1.04113
	Control-Cas9 Healthy-R2	0.865366
	Control-Cas9 Healthy-R3	1.13132	1.0126	0.0780876	NA
	Control-Cas9 CLso-R1	1.52928
	Control-Cas9 CLso-R2	2.94353
	Control-Cas9 CLso-R3	1.87282	2.11521	0.425867	0.0317661
	Cas9-SgNPR3-CLso-R1	7.41976
	Cas9-SgNPR3-CLso-R2	11.8698
	Cas9-SgNPR3-CLso-R3	6.23985	8.5098	1.71417	0.00598816

## Sheet: Suppl Figure 5
Efficacy testing of antimicrobial peptides (AMP2 and AMP5) by direct infiltration in microbial hairy roots cultures
Sample	Relative Titer	Average	Average (%)	Standard Error (SE)	SE (%)	T test to UT-CLas
UT-1	2.37234
UT-2	0.375064
UT-3	1.79901
UT-4	1.08536
UT-5	2.29859	1.58607	100	0.380033	23.9606	NA
TC250-R1	1.36716
TC250-R2	0.656837
TC250-R3	0.121523
TC250-R4	0.23163
TC250-R5	0.344859	0.544403	34.3239	0.224282	14.1407	0.0229586
SoD8_5ug-R1	0.499684
SoD8_5ug-R2	0.499771
SoD8_5ug-R3	0.299364
SoD8_5ug-R4	0.738078
SoD8_5ug-R5	2.7057	0.948519	59.803	0.444758	28.0415	0.153764
SoD8_10ug-R1	0.319517
SoD8_10ug-R2	0.604308
SoD8_10ug-R3	1.00271
SoD8_10ug-R4	0.550288
SoD8_10ug-R5	1.06177	0.707718	44.6208	0.141165	8.90027	0.0310726
SoD12_5ug-R1	0.93897
SoD12_5ug-R2	3.74182
SoD12_5ug-R3	0.0251787
SoD12_5ug-R4	0.879768
SoD12_5ug-R5	3.88248	1.89364	119.392	0.800054	50.4424	0.368681
SoD12_10ug-R1	0.847984
SoD12_10ug-R2	0.0562927
SoD12_10ug-R3	0.422683
SoD12_10ug-R4	0.0102157
SoD12_10ug-R5	0.658933	0.399222	25.1704	0.16406	10.3438	0.0104584

## Sheet: Suppl Figure 6
Dose resposive assay of antimicrobial compounds in Clso potato hairy root cultures
Sample	Relative titer	Average	Average (%)	Standard Error (SE)	SE (%)	T test to UT
Untreated-R1	1.46437
Untreated-R2	0.833743
Untreated-R3	0.75568
Untreated-R4	1.03372
Untreated-R5	1.20918	1.05934	100	0.128503	12.1305	NA
DMSO 0.1%-R1	0.738776
DMSO 0.1%-R2	1.86472
DMSO 0.1%-R3	0.934032
DMSO 0.1%-R4	0.904119
DMSO 0.1%-R5	0.939895	1.07631	101.602	0.200501	18.9271	0.47247
TC250-R1	0.794212
TC250-R2	0.373977
TC250-R3	0.638493
TC250-R4	0.65004
TC250-R5	1.21264	0.733873	69.2766	0.13757	12.9864	0.0610443
3-(5 µM)-R1	0.844871
3-(5 µM)-R2	1.23523
3-(5 µM)-R3	0.500719
3-(5 µM)-R4	0.968153
3-(5 µM)-R5	1.26291	0.962377	90.8471	0.139953	13.2114	0.311804
3-(10 µM)-R1	0.917692
3-(10 µM)-R2	1.09843
3-(10 µM)-R3	0.422576
3-(10 µM)-R4	0.419382
3-(10 µM)-R5	0.477481	0.667112	62.9745	0.14247	13.449	0.037584
3-(25 µM)-R1	0.677451
3-(25 µM)-R2	0.441464
3-(25 µM)-R3	0.691981
3-(25 µM)-R4	0.597418
3-(25 µM)-R5	0.474871	0.576637	54.4337	0.0512483	4.83776	0.00410457
3-(50 µM)-R1	1.06596
3-(50 µM)-R2	0.718166
3-(50 µM)-R3	0.514572
3-(50 µM)-R4	1.06957
3-(50 µM)-R5	1.0539	0.884435	83.4895	0.114103	10.7712	0.16929
8-(5 µM)-R1	1.25066
8-(5 µM)-R2	0.680675
8-(5 µM)-R3	1.60694
8-(5 µM)-R4	0.522303
8-(5 µM)-R5	0.589274	0.92997	87.7879	0.212785	20.0866	0.308427
8-(10 µM)-R1	0.739118
8-(10 µM)-R2	0.740739
8-(10 µM)-R3	0.819559
8-(10 µM)-R4	0.447234
8-(10 µM)-R5	0.440206	0.637371	60.167	0.0803916	7.58885	0.0118918
8-(25 µM)-R1	0.334698
8-(25 µM)-R2	0.669867
8-(25 µM)-R3	0.402731
8-(25 µM)-R4	1.05533
8-(25 µM)-R5	0.305293	0.553584	52.2576	0.140995	13.3097	0.0146019
8-(50 µM)-R1	0.53954
8-(50 µM)-R2	0.461541
8-(50 µM)-R3	0.479435
8-(50 µM)-R4	0.37112
8-(50 µM)-R5	0.640292	0.498386	47.0469	0.0445782	4.20812	0.00166249
9-(5 µM)-R1	0.940604
9-(5 µM)-R2	0.84614
9-(5 µM)-R3	0.923751
9-(5 µM)-R4	0.718969
9-(5 µM)-R5	0.370493	0.759991	71.7421	0.104941	9.90626	0.0544185
9-(10 µM)-R1	0.318431
9-(10 µM)-R2	0.236583
9-(10 µM)-R3	0.782128
9-(10 µM)-R4	0.69344
9-(10 µM)-R5	0.392284	0.484573	45.743	0.107188	10.1184	0.00444622
9-(25 µM)-R1	0.577633
9-(25 µM)-R2	0.367868
9-(25 µM)-R3	0.512173
9-(25 µM)-R4	0.547696
9-(25 µM)-R5	0.524582	0.505991	47.7648	0.0362862	3.42536	0.00161763
9-(50 µM)-R1	0.616018
9-(50 µM)-R2	0.417893
9-(50 µM)-R3	0.498305
9-(50 µM)-R4	0.660003
9-(50 µM)-R5	0.380802	0.514604	48.5779	0.0542896	5.12487	0.0022567
Dose resposive assay of antimicrobial compounds in CLas citrus hairy root cultures
Sample	Relative titer	Average	Average (%)	Standard Error (SE)	SE (%)	T test to UT
Untreated-R1	0.791128
Untreated-R2	0.853218
Untreated-R3	2.1831
Untreated-R4	0.905843
Untreated-R5	0.998063	1.14627	100	0.261419	22.806	NA
DMSO 0.1%-R1	1.95375
DMSO 0.1%-R2	1.70394
DMSO 0.1%-R3	1.20026
DMSO 0.1%-R4	1.59422
DMSO 0.1%-R5	0.506411	1.39172	121.413	0.252467	22.0251	0.259242
TC250-R1	0.485459
TC250-R2	0.728553
TC250-R3	0.381495
TC250-R4	0.736032
TC250-R5	0.763705	0.619049	54.0054	0.0777431	6.78226	0.0446461
3-(5 µM)-R1	1.07555
3-(5 µM)-R2	0.796886
3-(5 µM)-R3	1.39416
3-(5 µM)-R4	0.59995
3-(5 µM)-R5	0.30853	0.835016	72.8463	0.18767	16.3722	0.180883
3-(10 µM)-R1	0.925948
3-(10 µM)-R2	0.282834
3-(10 µM)-R3	2.06755
3-(10 µM)-R4	0.562237
3-(10 µM)-R5	0.503025	0.868318	75.7516	0.317127	27.666	0.258959
3-(25 µM)-R1	0.724407
3-(25 µM)-R2	0.901715
3-(25 µM)-R3	0.235018
3-(25 µM)-R4	0.436212
3-(25 µM)-R5	0.602	0.579871	50.5876	0.115006	10.033	0.0413186
3-(50 µM)-R1	0.665084
3-(50 µM)-R2	0.401314
3-(50 µM)-R3	0.621856
3-(50 µM)-R4	0.461194
3-(50 µM)-R5	0.877438	0.605377	52.8127	0.0837509	7.30638	0.0421444
8-(5 µM)-R1	0.26771
8-(5 µM)-R2	0.423059
8-(5 µM)-R3	1.32187
8-(5 µM)-R4	1.35
8-(5 µM)-R5	0.724029	0.817334	71.3037	0.224113	19.5515	0.183703
8-(10 µM)-R1	0.712866
8-(10 µM)-R2	0.623463
8-(10 µM)-R3	0.273774
8-(10 µM)-R4	0.134374
8-(10 µM)-R5	0.535967	0.456089	39.7889	0.108873	9.49805	0.0203704
8-(25 µM)-R1	0.284684
8-(25 µM)-R2	0.938187
8-(25 µM)-R3	0.747488
8-(25 µM)-R4	0.211436
8-(25 µM)-R5	0.5006	0.536479	46.8021	0.137156	11.9654	0.0363628
8-(50 µM)-R1	0.809767
8-(50 µM)-R2	0.636971
8-(50 µM)-R3	0.558306
8-(50 µM)-R4	0.760547
8-(50 µM)-R5	2.19723	0.992565	86.5908	0.304426	26.5579	0.355829
9-(5 µM)-R1	0.22116
9-(5 µM)-R2	0.193731
9-(5 µM)-R3	0.306313
9-(5 µM)-R4	0.464553
9-(5 µM)-R5	0.664165	0.369984	32.2772	0.0873937	7.62418	0.0113111
9-(10 µM)-R1	0.178662
9-(10 µM)-R2	0.443041
9-(10 µM)-R3	0.645669
9-(10 µM)-R4	1.00477
9-(10 µM)-R5	0.452303	0.544889	47.5358	0.136878	11.9412	0.037955
9-(25 µM)-R1	0.971495
9-(25 µM)-R2	0.432795
9-(25 µM)-R3	0.37264
9-(25 µM)-R4	0.683195
9-(25 µM)-R5	0.546123	0.60125	52.4527	0.106648	9.30389	0.0448327
9-(50 µM)-R1	0.278118
9-(50 µM)-R2	0.444491
9-(50 µM)-R3	0.678499
9-(50 µM)-R4	0.831919
9-(50 µM)-R5	0.915641	0.629733	54.9376	0.118943	10.3765	0.0549029

## Sheet: Suppl Figure 7
Copy number estimation of CLso in potato hairy root culture							Note: 50 ng of root DNA was mixed with known concentration of plasmid in each serial dilutions
Plasmid Con. (ng/ul)	RPL2					CLso
	R1	R2	Average	Median	Normalized RPL2	R1	R2	Avarage	Normalized CLso	CLso Copy number	log10 of copies
25	18.9665	18.8968	18.9316	18.1255	0.806135	1.63361	1.17292	1.40326	0.597129	8170000000	9.91222
2.5	18.1563	18.684	18.4201		0.294619	6.38549	6.23555	6.31052	6.0159	817000000	8.91222
0.25	18.5189	18.0579	18.2884		0.16294	9.2055	9.06375	9.13463	8.97169	81700000	7.91222
0.025	18.093	17.9974	18.0452		-0.0802983	14.8015	14.8723	14.8369	14.9172	8170000	6.91222
0.0025	18.0706	18.6618	18.3662		0.24072	17.8692	17.909	17.8891	17.6484	817000	5.91222
0.00025	18.2173	18.01	18.1136		-0.0118751	21.9134	21.6738	21.7936	21.8055	81700	4.91222
2.5e-05	18.0745	18.1765	18.1255		0	25.7948	26.0039	25.8994	25.8994	8170	3.91222
2.5e-06	18.0498	18.1172	18.0835		-0.0419966	28.4891	28.3206	28.4049	28.4469	817	2.91222
2.5e-07	18.1241	18.0437	18.0839		-0.0416363	31.1709	32.1259	31.6484	31.6901	81.7	1.91222
2.5e-08	18.1841	18.1637	18.1739		0.0483637	34.5709	35.1259	34.8484	34.8001	8.17	0.912222
CLso copy number	Log10	Ct value									Equation	y = -3.7698x+39.482
8170000000	9.91222	0.597129									Equation for copy number estimation	x = y-39.482/-3.7698
817000000	8.91222	6.0159
81700000	7.91222	8.97169
8170000	6.91222	14.9172
817000	5.91222	17.6484
81700	4.91222	21.8055
8170	3.91222	25.8994
817	2.91222	28.4469
81.7	1.91222	31.6901
8.17	0.912222	34.8001
Copy number estimation of CLas in citrus hairy root culture
Plasmid Con. (ng/ul)	GAPC2					CLas
	R1	R2	Average	Median	Normalized RPL	R1	R2	Average	Normalized CLas	CLas Copy number	Log10 of copies
25	20.3811	20.4912	20.4361	19.707	19.839	1.34309	1.38759	1.36534	-18.4737	8170000000	9.91222
2.5	20.0679	19.8891	19.9785		19.3814	4.10737	4.16822	4.1378	-15.2436	817000000	8.91222
0.25	19.4485	19.6594	19.5539		18.9568	9.04124	8.74352	8.89238	-10.0644	81700000	7.91222
0.025	19.6396	19.633	19.6363		19.0391	12.6514	12.5371	12.5943	-6.44489	8170000	6.91222
0.0025	19.6486	19.4493	19.5489		18.9518	16.2404	16.1782	16.2093	-2.74253	817000	5.91222
0.00025	19.6574	19.6272	19.6423		19.0452	19.5223	19.599	19.5607	0.515518	81700	4.91222
2.5e-05	19.916	19.5925	19.7543		19.1571	22.7325	22.6968	22.7147	3.55756	8170	3.91222
2.5e-06	19.7481	19.6935	19.7208		19.1236	26.0021	26.003	26.0025	6.87887	817	2.91222
2.5e-07	19.9406	19.6538	19.7972		19.2001	28.2695	28.525	28.3973	9.19719	81.7	1.91222
2.5e-08	19.7196	19.667	19.6933		19.0961	29.4545	29.2769	29.3657	10.2696	8.17	0.912222
											Equation	y = -3.3197x + 34.822
											Equation for copy number estimation	x = y - 34.822/-3.3197
CLas Copy number	Log10	Cq value
8170000000	9.91222	0.636216
817000000	8.91222	3.86629
81700000	7.91222	9.04545
8170000	6.91222	12.665
817000	5.91222	16.3674
81700	4.91222	19.6254
8170	3.91222	22.6674
817	2.91222	25.9888
81.7	1.91222	28.3071
8.17	0.912222	29.3795
